# Supplementary material for: Generation of expressed sequence tags for discovery of genes responsible for floral traits of Chrysanthemum morifolium by next-generation sequencing technology
Source: BMC Genomics. 2017 Sep 4;18:683. doi: 10.1186/s12864-017-4061-3 (PMC5584320; doi:10.1186/s12864-017-4061-3)
Supplement: Supplementary file 1 — Annotations of contigs and clusters in this study. (XLSX 18507 kb) [file 12864_2017_4061_MOESM1_ESM.xlsx]

## Sheet: chrysanthemum1_all3
Table S1. Annotations of contigs and clusters in this study
Contig	GenBank accession no.	Closest Arabidopsis gene model	E value	Score	Alias	PlantTFDB classification	Short description by TAIR	Cluster no.	GenBank dicot closest	E value	Score	Description in GenBank
DJ0055_c1	IABW01000001	AT3G54090.1	0	654	FLN1		fructokinase-like 1 (.1)	Cm000001	XP_019161215	0	660	PREDICTED: fructokinase-like 1, chloroplastic [Ipomoeanil]
DJ0055_c10	IABW01000010	AT3G01090.2	0	863	AKIN10, SnRK1.1		SNF1-RELATED PROTEIN KINASE 1.1, SNF1 kinase homolog 10 (.1.2.3)	Cm000002	XP_010431253	0	883	PREDICTED: SNF1-related protein kinase catalyticsubunit alpha KIN10 [Camelina sativa]
DJ0055_c100	IABW01000100	AT3G07630.1	8.2	27	AtADT2, ADT2		Arabidopsis thaliana arogenate dehydratase 2, arogenate dehydratase 2 (.1.2)		no hit found		0
DJ0055_c1000	IABW01000998	AT3G63430.1	4e-39	120			unknown protein	Cm000003	OIS97030	2e-92	231	protein longifolia 1 [Nicotiana attenuata]
DJ0055_c10000	IABW01009993	AT1G73540.1	7e-61	197	ATNUDT21		nudix hydrolase homolog 21 (.1)	Cm000004	OIT00997	1e-67	219	nudix hydrolase 17, mitochondrial [Nicotiana attenuata]
DJ0055_c10001	IABW01009994	no hit	9999	0					no hit found		0
DJ0055_c10002	IABW01009995	ATMG01320.1	3e-130	395	NAD2.2, ATMG01320.1, NAD2B		NADH DEHYDROGENASE 2.2, NADH dehydrogenase 2B (.1)	Cm000005	O05000	e-140	426	RecName: Full=NADH-ubiquinone oxidoreductase chain 2;AltName: Full=NADH dehydrogenase subunit 2
DJ0055_c10003	IABW01009996	AT2G36840.1	2e-112	336	ACR10		ACT domain repeats 10, ACT-like superfamily protein (.1)	Cm000006	GAV58157	e-136	400	ACT domain-containing protein [Cephalotus follicularis]
DJ0055_c10004	IABW01009997	AT3G21880.1	0.069	33	COL12	CO-like	B-box type zinc finger protein with CCT domain (.1)		no hit found		0
DJ0055_c10005	IABW01009998	AT1G80400.1	5e-27	109			RING/U-box superfamily protein (.1)	Cm000007	XP_019151280	2e-57	197	PREDICTED: E3 ubiquitin-protein ligaseAt1g63170-like [Ipomoea nil]
DJ0055_c100059	IABW01099119	AT3G47510.1	0.0001	39			unknown protein		XP_010257658	6e-10	58	PREDICTED: uncharacterized protein LOC104597668[Nelumbo nucifera]
DJ0055_c10006	IABW01009999	AT4G25960.1	3e-81	268	ABCB2, PGP2		ATP-binding cassette B2, P-glycoprotein 2 (.1)	Cm000008	OIT31023	6e-80	268	abc transporter b family member 2 [Nicotiana attenuata]
DJ0055_c10007	IABW01010000	AT4G15530.5	7e-37	108	PPDK		pyruvate orthophosphate dikinase (.1.2.3.4.5.6)	Cm000009	XP_002278812	1e-61	113	PREDICTED: pyruvate, phosphate dikinase,chloroplastic isoform X1 [Vitis vinifera]
DJ0055_c10008	IABW01010001	AT5G09650.1	1e-39	144	ATPPA6		pyrophosphorylase 6 (.1)	Cm000010	OIT26728	6e-44	158	soluble inorganic pyrophosphatase 6, chloroplastic[Nicotiana attenuata]
DJ0055_c100087	IABW01099145	AT5G05690.1	7.3	29	CBB3, DWF3, CYP90A1, CYP90A, CPD		DWARF 3, CYTOCHROME P450 90A1, CONSTITUTIVE PHOTOMORPHOGENIC DWARF, CABBAGE 3, Cytochrome P450 superfamily protein (.1.2.3)		GAV59014	4e-05	49	hypothetical protein CFOL_v3_02547 [Cephalotusfollicularis]
DJ0055_c10009	IABW01010002	AT3G02980.1	2e-42	149	MCC1		MEIOTIC CONTROL OF CROSSOVERS1 (.1)	Cm000011	XP_019184232	4e-59	196	PREDICTED: histone acetyltransferase MCC1 [Ipomoeanil]
DJ0055_c1001	IABW01000999	AT3G27580.1	0	383	D6PKL3, ATPK7		D6 PROTEIN KINASE LIKE 3, Protein kinase superfamily protein (.1.2)	Cm000012	XP_002272711	0	531	PREDICTED: protein kinase PVPK-1 [Vitis vinifera]
DJ0055_c10010	IABW01010003	AT1G16570.2	1.3	29			UDP-Glycosyltransferase superfamily protein (.1.2)		no hit found		0
DJ0055_c100104	IABW01099160	AT1G22260.1	0.81	30	AtZYP1a, ZYP1a		Myosin heavy chain-related protein (.1)		XP_004242864	2e-14	76	PREDICTED: ethanolamine-phosphatecytidylyltransferase [Solanum lycopersicum]
DJ0055_c10011	IABW01010004	AT1G15550.1	2e-135	395	ATGA3OX1, GA4		GA REQUIRING 4, ARABIDOPSIS THALIANA GIBBERELLIN 3 BETA-HYDROXYLASE 1, gibberellin 3-oxidase 1 (.1)	Cm000013	XP_010254241	0	540	PREDICTED: gibberellin 3-beta-dioxygenase 1-like[Nelumbo nucifera]
DJ0055_c10012	IABW01010005	no hit	9999	0					no hit found		0
DJ0055_c100125	IABW01099180	AT2G46240.1	1e-05	47	ATBAG6, BAG6		ARABIDOPSIS THALIANA BCL-2-ASSOCIATED ATHANOGENE 6, BCL-2-associated athanogene 6 (.1)	Cm000014	XP_002279584	2e-17	88	PREDICTED: BAG family molecular chaperone regulator 6isoform X2 [Vitis vinifera]
DJ0055_c10013	IABW01010006	AT2G30580.1	2e-71	238	BMI1A, DRIP2		DREB2A-interacting protein 2 (.1)	Cm000015	OIT34607	e-118	364	e3 ubiquitin protein ligase drip2 [Nicotiana attenuata]
DJ0055_c10014	IABW01010007	AT5G07720.1	8e-35	121			Galactosyl transferase GMA12/MNN10 family protein (.1)	Cm000016	XP_002284667	4e-34	121	PREDICTED: probable xyloglucan 6-xylosyltransferase5 [Vitis vinifera]
DJ0055_c10015	IABW01010008	AT5G46860.1	2e-106	322	SGR3, ATVAM3, ATSYP22, VAM3		SHOOT GRAVITROPISM 3, ARABIDOPSIS THALIANA VACUOLAR MORPHOLOGY 3, ARABIDOPSIS THALIANA SYNTAXIN OF PLANTS 22, Syntaxin/t-SNARE family protein (.1)	Cm000017	XP_004245948	e-154	449	PREDICTED: syntaxin-22 [Solanum lycopersicum]
DJ0055_c100152	IABW01099205	AT2G39410.2	9e-13	69			alpha/beta-Hydrolases superfamily protein (.1.2)	Cm000018	XP_019151423	2e-14	78	PREDICTED: caffeoylshikimate esterase-like [Ipomoeanil]
DJ0055_c100158	IABW01099211	AT2G32270.1	1e-28	110	ZIP3		zinc transporter 3 precursor (.1)	Cm000019	XP_002265102	4e-29	115	PREDICTED: zinc transporter 8 [Vitis vinifera]
DJ0055_c10016	IABW01010009	AT1G50670.1	3e-43	155			OTU-like cysteine protease family protein (.1)	Cm000020	XP_002282173	2e-54	174	PREDICTED: GATA transcription factor 21 [Vitisvinifera]
DJ0055_c10017	IABW01010010	AT4G20410.1	4.8	29	GAMMA-SNAP, GSNAP		gamma-soluble NSF attachment protein (.1)		no hit found		0
DJ0055_c10018	IABW01010011	AT3G16820.1	6.1	28			F-box and associated interaction domains-containing protein (.1)		no hit found		0
DJ0055_c10019	IABW01010012	AT1G54960.1	2.1	29	MAPKKK2, ANP2		MITOGEN-ACTIVATED PROTEIN KINASE KINASE KINASES 2, NPK1-related protein kinase 2 (.1)		no hit found		0
DJ0055_c1002	IABW01001000	AT3G06483.1	8e-90	274	ATPDHK, PDK		pyruvate dehydrogenase kinase (.1)	Cm000021	NP_001295113	1e-99	303	uncharacterized LOC101253414 [Solanum lycopersicum]
DJ0055_c10020	IABW01010013	AT2G22860.1	4.6	27	ATPSK2		phytosulfokine 2 precursor (.1)		no hit found		0
DJ0055_c100205	IABW01099252	AT4G16620.1	4.3	27			nodulin MtN21 /EamA-like transporter family protein (.1)		XP_010483649	0.0002	33	PREDICTED: nucleolar protein 58-like [Camelinasativa]
DJ0055_c10021	IABW01010014	AT1G34020.1	2.3	32			Nucleotide-sugar transporter family protein (.1)		no hit found		0
DJ0055_c10022	IABW01010015	AT4G03230.1	5e-55	135			S-locus lectin protein kinase family protein (.1)	Cm000022	XP_002271125	5e-63	145	PREDICTED: cysteine-rich receptor-like protein kinase10 [Vitis vinifera]
DJ0055_c10023	IABW01010016	AT1G77000.1	1e-15	76	ATSKP2;2, SKP2B		ARABIDOPSIS HOMOLOG OF HOMOLOG OF HUMAN SKP2 2, RNI-like superfamily protein (.1.2)	Cm000023	XP_010270361	1e-15	80	PREDICTED: F-box protein SKP2A-like [Nelumbonucifera]
DJ0055_c10024	IABW01010017	ATCG01280.1	0	1093	ATCG01280.1, YCF2.2		Chloroplast Ycf2;ATPase, AAA type, core (.1)	Cm000024	YP_009317343	0	1509	conserved hypothetical protein Ycf2 (chloroplast)[Mikania micrantha]
DJ0055_c10025	IABW01010018	AT3G07530.1	3e-38	139			unknown protein	Cm000025	GAV79024	1e-46	166	Beta-Casp domain-containing protein [Cephalotusfollicularis]
DJ0055_c10026	IABW01010019	AT4G24100.1	3e-09	57			Protein kinase superfamily protein (.1)	Cm000026	XP_019170957	2e-13	74	PREDICTED: uncharacterized protein LOC109166458[Ipomoea nil]
DJ0055_c10027	IABW01010020	AT1G05640.1	3	30			Ankyrin repeat family protein (.1)		no hit found		0
DJ0055_c10028	IABW01010021	AT4G39400.1	2e-145	444	DWF2, CBB2, BIN1, BRI1, ATBRI1		DWARF 2, CABBAGE 2, BRASSINOSTEROID INSENSITIVE 1, BR INSENSITIVE 1, Leucine-rich receptor-like protein kinase family protein (.1)	Cm000027	GAV84330	e-142	434	Pkinase domain-containing protein/LRR_1 domain-containingprotein/LRR_6 domain-containing protein/LRR_8domain-containing protein [Cephalotus follicularis]
DJ0055_c10029	IABW01010022	AT4G31170.1	0	613			Protein kinase superfamily protein (.1.2.3.4)	Cm000028	XP_019174919	0	728	PREDICTED: serine/threonine-protein kinase HT1-like[Ipomoea nil]
DJ0055_c100296	IABW01099339	no hit	9999	0					no hit found		0
DJ0055_c1003	IABW01001001	AT2G31500.1	0	456	CPK24		calcium-dependent protein kinase 24 (.1)	Cm000029	OIT21345	0	483	calcium-dependent protein kinase 24 [Nicotiana attenuata]
DJ0055_c10030	IABW01010023	AT2G25490.1	2e-18	86	FBL6, EBF1		EIN3-binding F box protein 1 (.1)	Cm000030	OIT39126	1e-22	102	ein3-binding f-box protein 1 [Nicotiana attenuata]
DJ0055_c10031	IABW01010024	AT3G28630.1	6e-89	278			Protein of unknown function (DUF569) (.1), Protein of unknown function (DUF569) (.2)	Cm000031	XP_019239315	e-108	330	PREDICTED: uncharacterized protein LOC109219335isoform X3 [Nicotiana attenuata]
DJ0055_c10032	IABW01010025	AT4G02270.1	3.4	28	RHS13		root hair specific 13 (.1)		no hit found		0
DJ0055_c10033	IABW01010026	AT4G21865.1	0.004	37			unknown protein		no hit found		0
DJ0055_c10034	IABW01010027	AT2G41820.1	2e-07	50			Leucine-rich repeat protein kinase family protein (.1)	Cm000032	XP_002278051	8e-18	86	PREDICTED: leucine-rich repeat receptor-liketyrosine-protein kinase PXC3 [Vitis vinifera]
DJ0055_c100343	IABW01099383	AT1G36050.1	0.004	39			Endoplasmic reticulum vesicle transporter protein (.1.2)		no hit found		0
DJ0055_c10035	IABW01010028	AT5G03040.1	3e-34	99	IQD2		IQ-domain 2 (.1.2.3)	Cm000033	OIT01310	3e-47	135	protein iq-domain 1 [Nicotiana attenuata]
DJ0055_c10036	IABW01010029	AT5G20940.1	2.6	30			Glycosyl hydrolase family protein (.1)		no hit found		0
DJ0055_c10037	IABW01010030	AT3G48460.1	8e-97	201			GDSL-like Lipase/Acylhydrolase superfamily protein (.1)	Cm000034	OIT30684	e-108	223	gdsl esteraselipase [Nicotiana attenuata]
DJ0055_c10038	IABW01010031	AT5G03450.1	9e-13	71			Transducin/WD40 repeat-like superfamily protein (.1)	Cm000035	XP_010696290	5e-27	118	PREDICTED: E3 ubiquitin-protein ligase RFWD3 [Betavulgaris subsp. vulgaris]
DJ0055_c100386	IABW01099418	AT1G72660.1	3e-118	346			P-loop containing nucleoside triphosphate hydrolases superfamily protein (.1.2.3)	Cm000036	XP_002275840	e-114	339	PREDICTED: developmentally-regulated G-protein 2[Vitis vinifera]
DJ0055_c10039	IABW01010032	AT4G24290.2	0	697			MAC/Perforin domain-containing protein (.1.2)	Cm000037	XP_019184227	0	805	PREDICTED: MACPF domain-containing proteinAt4g24290-like [Ipomoea nil]
DJ0055_c1004	IABW01001002	no hit	9999	0					no hit found		0
DJ0055_c10040	IABW01010033	AT4G22670.1	1e-83	271	ATHIP1, TPR11		tetratricopeptide repeat 11, HSP70-interacting protein 1 (.1)	Cm000038	XP_004245723	0	626	PREDICTED: FAM10 family protein At4g22670 isoform X1[Solanum lycopersicum]
DJ0055_c10041	IABW01010034	AT1G63660.1	0.0001	43			GMP synthase (glutamine-hydrolyzing), putative / glutamine amidotransferase, putative (.1), GMP synthase (glutamine-hydrolyzing), putative / glutamine amidotransferase, putative (.2)		no hit found		0
DJ0055_c10042	IABW01010035	AT3G26430.1	8e-170	487			GDSL-like Lipase/Acylhydrolase superfamily protein (.1)	Cm000039	OIS95755	0	535	gdsl esteraselipase [Nicotiana attenuata]
DJ0055_c10043	IABW01010036	AT1G05450.2	9e-33	122			Bifunctional inhibitor/lipid-transfer protein/seed storage 2S albumin superfamily protein (.1.2)	Cm000040	XP_002278974	8e-67	214	PREDICTED: non-specific lipid-transfer protein-likeprotein At5g64080 [Vitis vinifera]
DJ0055_c10044	IABW01010037	AT1G28340.1	0.084	35	AtRLP4		receptor like protein 4 (.1)		no hit found		0
DJ0055_c10045	IABW01010038	AT1G68370.1	0.0004	43	ARG1		ALTERED RESPONSE TO GRAVITY 1, Chaperone DnaJ-domain superfamily protein (.1)		no hit found		0
DJ0055_c100454	IABW01099482	AT3G28360.1	4	27	ABCB16, PGP16		ATP-binding cassette B16, P-glycoprotein 16 (.1)		no hit found		0
DJ0055_c10046	IABW01010039	AT3G13610.1	3e-70	223			2-oxoglutarate (2OG) and Fe(II)-dependent oxygenase superfamily protein (.1)	Cm000041	XP_019155677	5e-81	254	PREDICTED: feruloyl CoA ortho-hydroxylase 1-like[Ipomoea nil]
DJ0055_c10047	IABW01010040	AT5G35600.1	0.54	32	HDA7		histone deacetylase7 (.1)		OIT22690	0.0001	47	protein ndr1 [Nicotiana attenuata]
DJ0055_c100471	IABW01099497	no hit	9999	0					no hit found		0
DJ0055_c100475	IABW01099501	AT4G12420.1	1e-102	243	SKU5		Cupredoxin superfamily protein (.1.2)	Cm000042	XP_004234931	e-115	266	PREDICTED: monocopper oxidase-like protein SKS1[Solanum lycopersicum]
DJ0055_c10048	IABW01010041	AT1G54920.3	0.85	30			unknown protein		no hit found		0
DJ0055_c100486	IABW01099512	AT1G06650.2	3e-57	191			2-oxoglutarate (2OG) and Fe(II)-dependent oxygenase superfamily protein (.1), 2-oxoglutarate (2OG) and Fe(II)-dependent oxygenase superfamily protein (.2)	Cm000043	XP_019195676	9e-62	206	PREDICTED: 1-aminocyclopropane-1-carboxylate oxidasehomolog 1-like isoform X1 [Ipomoea nil]
DJ0055_c10049	IABW01010042	AT4G38260.1	1e-102	308			Protein of unknown function (DUF833) (.1)	Cm000044	XP_003631559	e-121	358	PREDICTED: transport and Golgi organization 2homolog [Vitis vinifera]
DJ0055_c100491	IABW01099517	AT1G22790.1	2e-17	80			unknown protein	Cm000045	OIT30908	5e-30	119	hypothetical protein A4A49_10896 [Nicotiana attenuata]
DJ0055_c1005	IABW01001003	AT3G24530.1	0	644			AAA-type ATPase family protein / ankyrin repeat family protein (.1)	Cm000046	XP_004251606	0	700	PREDICTED: protein CfxQ homolog [Solanum lycopersicum]
DJ0055_c10050	IABW01010043	AT4G13420.1	2.4	28	HAK5, ATHAK5		high affinity K+ transporter 5, ARABIDOPSIS THALIANA HIGH AFFINITY K+ TRANSPORTER 5, high affinity K+ transporter 5 (.1)		XP_004235732	1e-08	55	PREDICTED: uncharacterized protein LOC101257549[Solanum lycopersicum]
DJ0055_c10051	IABW01010044	AT5G43590.1	2.1	30			Acyl transferase/acyl hydrolase/lysophospholipase superfamily protein (.1)		no hit found		0
DJ0055_c10052	IABW01010045	AT2G04230.1	8e-11	61			FBD, F-box and Leucine Rich Repeat domains containing protein (.1)	Cm000047	XP_010268834	1e-10	65	PREDICTED: putative F-box protein At1g49610 [Nelumbonucifera]
DJ0055_c10053	IABW01010046	AT5G16150.1	0	682	PGLCT, GLT1		GLUCOSE TRANSPORTER 1, plastidic GLC translocator (.1.2.3)	Cm000048	XP_019262107	0	789	PREDICTED: plastidic glucose transporter 4 isoform X1[Nicotiana attenuata]
DJ0055_c100531	IABW01099555	AT5G43210.1	3e-23	95			Excinuclease ABC, C subunit, N-terminal (.1)	Cm000049	XP_010269715	2e-31	122	PREDICTED: structure-specific endonuclease subunitSLX1 [Nelumbo nucifera]
DJ0055_c100539	IABW01099563	AT4G29880.1	4.9	29	PIRL7		plant intracellular ras group-related LRR 7 (.1)		no hit found		0
DJ0055_c10054	IABW01010047	AT1G32400.1	6e-12	66	TOM2A		tobamovirus multiplication 2A (.1.2.3)	Cm000050	GAV80862	2e-23	102	Tetraspannin domain-containing protein [Cephalotusfollicularis]
DJ0055_c100540	IABW01099564	AT4G39660.1	4e-49	126	AGT2		alanine:glyoxylate aminotransferase 2 (.1)	Cm000051	OIT30765	6e-52	142	alanine--glyoxylate aminotransferase 2 -like 1,mitochondrial [Nicotiana attenuata]
DJ0055_c100549	IABW01099572	AT5G55810.2	4e-51	169	ATNMNAT		nicotinate/nicotinamide mononucleotide adenyltransferase (.1.2)	Cm000052	XP_010443220	1e-54	181	PREDICTED: nicotinamide/nicotinic acidmononucleotide adenylyltransferase [Camelina sativa]
DJ0055_c10055	IABW01010048	AT4G31570.1	3.1	30			unknown protein		XP_010654628	8e-07	52	PREDICTED: uncharacterized protein LOC104880234[Vitis vinifera]
DJ0055_c10056	IABW01010049	AT5G52700.1	2.6	28			Copper transport protein family (.1)		no hit found		0
DJ0055_c10057	IABW01010050	AT3G25800.1	0	1062	PP2AA2, PR65, PDF1		protein phosphatase 2A subunit A2 (.1.2)	Cm000053	XP_010263329	0	1024	PREDICTED: serine/threonine-protein phosphatase 2A 65kDa regulatory subunit A beta isoform [Nelumbo nucifera]
DJ0055_c10058	IABW01010051	AT5G48970.1	0	544			Mitochondrial substrate carrier family protein (.1)	Cm000054	XP_019179822	0	559	PREDICTED: mitochondrial thiamine pyrophosphatecarrier-like isoform X1 [Ipomoea nil]
DJ0055_c10059	IABW01010052	AT4G38350.2	1.2	31			Patched family protein (.1.2)		no hit found		0
DJ0055_c100593	IABW01099612	AT2G45750.1	2e-66	146			S-adenosyl-L-methionine-dependent methyltransferases superfamily protein (.1)	Cm000055	OIW21511	2e-97	214	hypothetical protein TanjilG_05489 [Lupinusangustifolius]
DJ0055_c1006	IABW01001004	AT5G47430.1	6e-06	49			DWNN domain, a CCHC-type zinc finger (.1.2.3)	Cm000056	GAV72822	3e-50	120	DWNN domain-containing protein [Cephalotus follicularis]
DJ0055_c10060	IABW01010053	AT4G10820.1	3.7	29			F-box family protein (.1)		no hit found		0
DJ0055_c10061	IABW01010054	AT2G25300.1	4e-13	69			Galactosyltransferase family protein (.1)	Cm000057	GAV60541	1e-13	74	Galactosyl_T domain-containing protein/DUF4094domain-containing protein [Cephalotus follicularis]
DJ0055_c10062	IABW01010055	AT1G71695.1	3e-116	349			Peroxidase superfamily protein (.1)	Cm000058	XP_003634522	e-129	387	PREDICTED: peroxidase 12 [Vitis vinifera]
DJ0055_c10063	IABW01010056	no hit	9999	0					no hit found		0
DJ0055_c10064	IABW01010057	AT3G20290.1	0	761	ATEHD1		EPS15 homology domain 1 (.1.2)	Cm000059	XP_019196473	0	797	PREDICTED: EH domain-containing protein 1-like[Ipomoea nil]
DJ0055_c10065	IABW01010058	AT3G55420.1	8e-76	236			unknown protein	Cm000060	XP_002278885	e-106	318	PREDICTED: uncharacterized protein LOC100241117[Vitis vinifera]
DJ0055_c100654	IABW01099669	AT4G25470.1	1e-44	152	DREB1C, FTQ4, CBF2, ATCBF2	ERF	FREEZING TOLERANCE QTL 4, DRE/CRT-BINDING PROTEIN 1C, C-repeat/DRE binding factor 2 (.1)	Cm000061	GAV61822	6e-52	175	AP2 domain-containing protein [Cephalotus follicularis]
DJ0055_c10066	IABW01010059	AT5G24020.1	5e-109	219	ARC11, ATMIND1, MIND		ACCUMULATION AND REPLICATION OF CHLOROPLASTS 11, septum site-determining protein (MIND) (.1)	Cm000062	XP_002273527	e-141	318	PREDICTED: putative septum site-determining proteinminD homolog, chloroplastic [Vitis vinifera]
DJ0055_c10067	IABW01010060	AT3G57520.1	1e-29	117	RS2, ATSIP2		raffinose synthase 2, seed imbibition 2 (.1.2.3)	Cm000063	XP_010278960	1e-45	125	PREDICTED: probable galactinol--sucrosegalactosyltransferase 2 isoform X1 [Nelumbo nucifera]
DJ0055_c10068	IABW01010061	no hit	9999	0					no hit found		0
DJ0055_c100681	IABW01099694	AT4G35510.1	0.01	37			unknown protein		XP_002277336	2e-31	127	PREDICTED: uncharacterized protein LOC100242269[Vitis vinifera]
DJ0055_c10069	IABW01010062	AT3G47340.1	3.8	28	AT-ASN1, DIN6, ASN1		DARK INDUCIBLE 6, ARABIDOPSIS THALIANA GLUTAMINE-DEPENDENT ASPARAGINE SYNTHASE 1, glutamine-dependent asparagine synthase 1 (.1.2.3)		no hit found		0
DJ0055_c100698	IABW01099710	AT4G27270.1	4e-62	195			Quinone reductase family protein (.1)	Cm000064	XP_019196952	8e-63	201	PREDICTED: probable NAD(P)H dehydrogenase (quinone)FQR1-like 1 [Ipomoea nil]
DJ0055_c1007	IABW01001005	AT3G10550.1	1e-35	139	MTM1, AtMTM1		Arabidopsis thaliana myotubularin 1, Myotubularin-like phosphatases II superfamily (.1)	Cm000065	GAV78144	3e-59	210	Myotub-related domain-containing protein/Y_phosphatase_mdomain-containing protein [Cephalotus follicularis]
DJ0055_c10070	IABW01010063	AT1G05260.1	9e-147	425	RCI3A, RCI3		RARE COLD INDUCIBLE GENE 3, Peroxidase superfamily protein (.1)	Cm000066	XP_010240937	e-171	491	PREDICTED: peroxidase 3-like [Nelumbo nucifera]
DJ0055_c100707	IABW01099719	AT2G02590.1	5e-11	58			unknown protein	Cm000067	XP_004238763	9e-16	57	PREDICTED: uncharacterized protein LOC101255587[Solanum lycopersicum]
DJ0055_c10071	IABW01010064	AT4G16400.1	7e-14	68			unknown protein	Cm000068	XP_010675917	9e-24	97	PREDICTED: uncharacterized protein LOC104891846[Beta vulgaris subsp. vulgaris]
DJ0055_c10072	IABW01010065	AT4G16960.1	6.5	29			Disease resistance protein (TIR-NBS-LRR class) family (.1)		no hit found		0
DJ0055_c10073	IABW01010066	AT4G18490.1	5.6	30			unknown protein		no hit found		0
DJ0055_c10074	IABW01010067	AT1G02205.3	0	655	CER1		ECERIFERUM 1, Fatty acid hydroxylase superfamily (.1.2.3)	Cm000069	OIT27115	0	875	protein eceriferum 1 [Nicotiana attenuata]
DJ0055_c10075	IABW01010068	AT1G18070.3	0	599			Translation elongation factor EF1A/initiation factor IF2gamma family protein (.1.2.3)	Cm000070	XP_002280982	0	614	PREDICTED: eukaryotic peptide chain release factorGTP-binding subunit ERF3A [Vitis vinifera]
DJ0055_c10076	IABW01010069	AT5G41980.1	1e-27	84			unknown protein	Cm000071	XP_019251009	3e-79	190	PREDICTED: uncharacterized protein LOC109229919[Nicotiana attenuata]
DJ0055_c100764	IABW01099772	AT1G67580.1	2e-79	180	CDKG;2		Protein kinase superfamily protein (.1.2)	Cm000072	XP_010248900	2e-82	185	PREDICTED: cyclin-dependent kinase G-2 isoform X1[Nelumbo nucifera]
DJ0055_c10077	IABW01010070	AT5G22740.1	0	775	ATCSLA2, ATCSLA02		CELLULOSE SYNTHASE-LIKE A 2, ARABIDOPSIS THALIANA CELLULOSE SYNTHASE-LIKE A2, ARABIDOPSIS THALIANA CELLULOSE SYNTHASE-LIKE A02, cellulose synthase-like A02 (.1)	Cm000073	XP_019161997	0	828	PREDICTED: glucomannan 4-beta-mannosyltransferase2-like [Ipomoea nil]
DJ0055_c100773	IABW01099781	AT1G76010.1	5e-61	203			Alba DNA/RNA-binding protein (.1)	Cm000074	XP_002284740	e-135	395	PREDICTED: uncharacterized protein LOC100254082[Vitis vinifera]
DJ0055_c10078	IABW01010071	AT5G08350.1	2e-63	206			GRAM domain-containing protein / ABA-responsive protein-related (.1)	Cm000075	XP_002266003	2e-83	262	PREDICTED: GEM-like protein 4 [Vitis vinifera]
DJ0055_c10079	IABW01010072	AT2G20260.1	5e-32	119	PSAE-2		photosystem I subunit E-2 (.1)	Cm000076	XP_010243638	5e-42	149	PREDICTED: photosystem I reaction center subunit IV,chloroplastic [Nelumbo nucifera]
DJ0055_c1008	IABW01001006	AT1G20925.1	3e-129	390			Auxin efflux carrier family protein (.1)	Cm000077	XP_004238466	e-169	493	PREDICTED: protein PIN-LIKES 1 [Solanum lycopersicum]
DJ0055_c10080	IABW01010073	AT5G60790.1	6e-89	261	ABCF1, ATGCN1		ARABIDOPSIS THALIANA GENERAL CONTROL NON-REPRESSIBLE 1, ATP-binding cassette F1, ABC transporter family protein (.1)	Cm000078	GAV66494	3e-92	268	ABC_tran domain-containing protein/ABC_tran_2domain-containing protein [Cephalotus follicularis]
DJ0055_c10081	IABW01010074	AT4G21920.1	0.0004	38			unknown protein		XP_002278220	7e-18	80	PREDICTED: uncharacterized protein LOC100260689[Vitis vinifera]
DJ0055_c10082	IABW01010075	AT1G21790.1	1.9	27			TRAM, LAG1 and CLN8 (TLC) lipid-sensing domain containing protein (.1)		no hit found		0
DJ0055_c10083	IABW01010076	AT1G48310.1	1e-117	359	CHR18, CHA18		chromatin remodeling factor18 (.1)	Cm000079	GAV85340	e-138	417	SNF2_N domain-containing protein/Helicase_Cdomain-containing protein [Cephalotus follicularis]
DJ0055_c10084	IABW01010077	AT1G66180.1	4.6	27			Eukaryotic aspartyl protease family protein (.1)		no hit found		0
DJ0055_c10085	IABW01010078	AT5G17640.1	5	27			Protein of unknown function (DUF1005) (.1)		no hit found		0
DJ0055_c100857	IABW01099856	AT5G20940.1	5e-05	33			Glycosyl hydrolase family protein (.1)		XP_019187419	0.0001	35	PREDICTED: uncharacterized protein LOC109181906isoform X1 [Ipomoea nil]
DJ0055_c10086	IABW01010079	AT3G15460.1	1.8	28			Ribosomal RNA processing Brix domain protein (.1)		no hit found		0
DJ0055_c100868	IABW01099866	AT5G64480.1	1e-18	84			unknown protein	Cm000080	XP_010315160	3e-33	128	PREDICTED: uncharacterized protein LOC104645397[Solanum lycopersicum]
DJ0055_c10087	IABW01010080	AT5G48250.1	9e-101	316	COL10	CO-like	B-box type zinc finger protein with CCT domain (.1)	Cm000081	XP_019162522	e-167	491	PREDICTED: zinc finger protein CONSTANS-LIKE 10-like[Ipomoea nil]
DJ0055_c10088	IABW01010081	AT4G27960.2	2e-104	306	UBC9		ubiquitin conjugating enzyme 9 (.1.2)	Cm000082	XP_010314457	e-105	310	PREDICTED: ubiquitin conjugating enzyme E2 isoformX1 [Solanum lycopersicum]
DJ0055_c10089	IABW01010082	AT3G47530.1	3e-17	83			Pentatricopeptide repeat (PPR) superfamily protein (.1)	Cm000083	XP_010266378	2e-28	119	PREDICTED: pentatricopeptide repeat-containingprotein At5g66520-like [Nelumbo nucifera]
DJ0055_c1009	IABW01001007	ATCG00190.1	3e-115	346	ATCG00190.1, RPOB		RNA polymerase subunit beta (.1)	Cm000084	APD83325	e-142	429	RNA polymerase beta subunit (chloroplast) [Carthamustinctorius]
DJ0055_c10090	IABW01010083	AT3G56990.1	0.23	32	EDA7		embryo sac development arrest 7 (.1)		JAU70295	1e-16	69	Nucleolar protein 10, partial [Noccaea caerulescens]
DJ0055_c10091	IABW01010084	AT5G51795.1	0.84	29			DNA/RNA-binding protein Kin17, conserved region (.1)		no hit found		0
DJ0055_c10092	IABW01010085	AT2G05990.1	0	540	ENR1, MOD1		MOSAIC DEATH 1, ENOYL-ACP REDUCTASE 1, NAD(P)-binding Rossmann-fold superfamily protein (.1), NAD(P)-binding Rossmann-fold superfamily protein (.2)	Cm000085	XP_019187091	0	624	PREDICTED: enoyl-[acyl-carrier-protein] reductase[NADH] 2, chloroplastic-like isoform X2 [Ipomoea nil]
DJ0055_c100928	IABW01099921	AT5G46530.1	4e-36	128			AWPM-19-like family protein (.1)	Cm000086	XP_010538226	1e-51	172	PREDICTED: uncharacterized protein LOC104812652[Tarenaya hassleriana]
DJ0055_c10093	IABW01010086	AT2G16430.2	0	717	ATPAP10, PAP10		purple acid phosphatase 10 (.1.2)	Cm000087	XP_002263937	0	764	PREDICTED: purple acid phosphatase [Vitis vinifera]
DJ0055_c10094	IABW01010087	AT1G23420.1	2e-49	166	INO, YAB4	YABBY	INNER NO OUTER, Plant-specific transcription factor YABBY family protein (.1)	Cm000088	XP_010651541	4e-67	214	PREDICTED: axial regulator YABBY 4 isoform X2 [Vitisvinifera]
DJ0055_c10095	IABW01010088	AT4G31430.2	5e-08	54			unknown protein	Cm000089	XP_019414932	6e-17	86	PREDICTED: protein KAKU4-like isoform X2 [Lupinusangustifolius]
DJ0055_c10096	IABW01010089	AT4G27070.1	0	752	TSB2		tryptophan synthase beta-subunit 2 (.1)	Cm000090	OIT40141	0	775	tryptophan synthase beta chain 1, chloroplastic [Nicotianaattenuata]
DJ0055_c10097	IABW01010090	AT4G23700.1	8.3	27	ATCHX17		cation/H+ exchanger 17, cation/H+ exchanger 17, cation/H+ exchanger 17 (.1)		no hit found		0
DJ0055_c10098	IABW01010091	AT5G42670.1	7e-38	140			Agenet domain-containing protein (.1)	Cm000091	XP_002280501	2e-62	212	PREDICTED: uncharacterized protein LOC100254457isoform X1 [Vitis vinifera]
DJ0055_c10099	IABW01010092	AT4G32140.1	1e-05	47			EamA-like transporter family (.1)	Cm000092	XP_010241612	5e-06	52	PREDICTED: uncharacterized vacuolar membrane proteinYML018C-like [Nelumbo nucifera]
DJ0055_c100994	IABW01099982	no hit	9999	0					no hit found		0
DJ0055_c100995	IABW01099983	AT3G25717.1	4.4	25	RTFL16, DVL6		DEVIL 6, ROTUNDIFOLIA like 16 (.1)		no hit found		0
DJ0055_c101	IABW01000101	no hit	9999	0					no hit found		0
DJ0055_c1010	IABW01001008	AT5G65760.1	2e-171	493			Serine carboxypeptidase S28 family protein (.1)	Cm000093	GAV57664	0	523	Peptidase_S28 domain-containing protein [Cephalotusfollicularis]
DJ0055_c10100	IABW01010093	AT3G07160.1	3e-163	506	CALS9, ATGSL10		glucan synthase-like 10 (.1)	Cm000094	XP_010651330	0	586	PREDICTED: callose synthase 9 isoform X1 [Vitisvinifera]
DJ0055_c101007	IABW01099994	AT1G58390.1	0.009	35			Disease resistance protein (CC-NBS-LRR class) family (.1)		no hit found		0
DJ0055_c10101	IABW01010094	AT3G44713.1	0.16	34			unknown protein		XP_019055817	2e-23	79	PREDICTED: uncharacterized protein LOC109115838isoform X1 [Nelumbo nucifera]
DJ0055_c10102	IABW01010095	AT1G63690.2	0	731	ATSPPL2		SIGNAL PEPTIDE PEPTIDASE-LIKE 2 (.1.2)	Cm000095	XP_002274996	0	751	PREDICTED: signal peptide peptidase-like 2 isoform X2[Vitis vinifera]
DJ0055_c10103	IABW01010096	AT2G26260.1	2e-49	175	AT3BETAHSD/D2		3beta-hydroxysteroid-dehydrogenase/decarboxylase isoform 2 (.1.2)	Cm000096	XP_002282161	3e-60	208	PREDICTED:3beta-hydroxysteroid-dehydrogenase/decarboxylase [Vitisvinifera]
DJ0055_c10104	IABW01010097	AT1G69770.1	3.3	29	CMT3		chromomethylase 3 (.1)		no hit found		0
DJ0055_c101042	IABW01100027	AT1G11380.1	5e-79	248			PLAC8 family protein (.1)	Cm000097	XP_003635067	6e-96	298	PREDICTED: uncharacterized protein LOC100246768 [Vitisvinifera]
DJ0055_c10105	IABW01010098	no hit	9999	0					no hit found		0
DJ0055_c10106	IABW01010099	AT3G61790.1	0	530			Protein with RING/U-box and TRAF-like domains (.1)	Cm000098	XP_010266545	0	581	PREDICTED: E3 ubiquitin-protein ligase SINAT5 isoformX1 [Nelumbo nucifera]
DJ0055_c101068	IABW01100053	AT2G18730.1	5.8	28	ATDGK3		diacylglycerol kinase 3 (.1)		no hit found		0
DJ0055_c10107	IABW01010100	AT2G15590.2	8e-11	47			Protein of unknown function (DUF1685) (.1), Protein of unknown function (DUF1685) (.2)	Cm000099	OIS96349	2e-26	89	hypothetical protein A4A49_11909 [Nicotiana attenuata]
DJ0055_c10108	IABW01010101	AT1G34550.1	7e-34	112	EMB2756		EMBRYO DEFECTIVE 2756, Protein of unknown function (DUF616) (.1)	Cm000100	XP_019057302	3e-32	106	PREDICTED: uncharacterized protein LOC104806784[Tarenaya hassleriana]
DJ0055_c10109	IABW01010102	AT2G14260.1	0	550	PIP		proline iminopeptidase (.1.2)	Cm000101	XP_019243162	0	638	PREDICTED: proline iminopeptidase isoform X1[Nicotiana attenuata]
DJ0055_c101093	IABW01100078	AT5G02380.1	7e-08	47	MT2B		metallothionein 2B (.1)	Cm000102	XP_019199342	1e-36	127	PREDICTED: metallothionein-like protein type 2isoform X2 [Ipomoea nil]
DJ0055_c1011	IABW01001009	AT1G08800.1	1e-47	175			Protein of unknown function, DUF593 (.1.2)	Cm000103	XP_010327558	2e-64	225	PREDICTED: myosin-binding protein 1-like isoform X2[Solanum lycopersicum]
DJ0055_c10110	IABW01010103	AT4G26000.1	2e-127	384	PEP		PEPPER, RNA-binding KH domain-containing protein (.1)	Cm000104	XP_002264417	e-169	493	PREDICTED: RNA-binding KH domain-containing proteinPEPPER [Vitis vinifera]
DJ0055_c10111	IABW01010104	AT1G03495.1	4e-19	87			HXXXD-type acyl-transferase family protein (.1)	Cm000105	XP_003633577	2e-43	159	PREDICTED: anthocyanidin 3-O-glucoside6''-O-acyltransferase [Vitis vinifera]
DJ0055_c101115	IABW01100100	AT5G62730.1	1.1	27			Major facilitator superfamily protein (.1)		no hit found		0
DJ0055_c10112	IABW01010105	AT1G27320.1	6e-23	100	AHK3		histidine kinase 3 (.1)	Cm000106	XP_002281288	1e-23	102	PREDICTED: histidine kinase 3-like [Vitis vinifera]
DJ0055_c10113	IABW01010106	AT4G05050.1	5e-85	261	UBQ11		ubiquitin 11 (.1.2.3.4)	Cm000107	XP_010437606	2e-80	253	PREDICTED: polyubiquitin 11 isoform X1 [Camelinasativa]
DJ0055_c10114	IABW01010107	AT1G19110.1	0.008	35			inter-alpha-trypsin inhibitor heavy chain-related (.1)		no hit found		0
DJ0055_c10115	IABW01010108	AT4G04650.1	7e-05	42			RNA-directed DNA polymerase (reverse transcriptase)-related family protein (.1)		XP_019257736	0.0001	44	PREDICTED: uncharacterized protein LOC109235947[Nicotiana attenuata]
DJ0055_c101151	IABW01100134	AT3G16060.1	1.7	25			ATP binding microtubule motor family protein (.1)		no hit found		0
DJ0055_c101155	IABW01100138	AT3G62260.2	2e-98	281			Protein phosphatase 2C family protein (.1.2)	Cm000108	OIT07669	e-113	315	putative protein phosphatase 2c 2 [Nicotiana attenuata]
DJ0055_c10116	IABW01010109	AT3G52990.1	0	628			Pyruvate kinase family protein (.1.2)	Cm000109	XP_010558967	0	599	PREDICTED: pyruvate kinase 1, cytosolic [Tarenayahassleriana]
DJ0055_c101166	IABW01100149	AT4G35290.2	6.3	25	ATGLUR2, ATGLR3.2, GLUR2		GLUTAMATE RECEPTOR 3.2, glutamate receptor 2 (.1.2)		no hit found		0
DJ0055_c10117	IABW01010110	AT1G62620.1	6e-108	315			Flavin-binding monooxygenase family protein (.1)	Cm000110	XP_019189030	e-129	360	PREDICTED: flavin-containing monooxygenase FMOGS-OX-like 2 [Ipomoea nil]
DJ0055_c10118	IABW01010111	AT4G28710.1	1e-82	275	ATXIH, XIH		MYOSIN XI H, Myosin family protein with Dil domain (.1)	Cm000111	OIT28271	3e-96	317	myosin-6 [Nicotiana attenuata]
DJ0055_c10119	IABW01010112	AT5G24760.1	0	585			GroES-like zinc-binding dehydrogenase family protein (.1.2.3)	Cm000112	OIT28458	0	639	alcohol dehydrogenase-like 6 [Nicotiana attenuata]
DJ0055_c1012	IABW01001010	AT3G23940.1	1e-76	248			dehydratase family (.1.2)	Cm000113	XP_019166077	6e-95	300	PREDICTED: dihydroxy-acid dehydratase, chloroplastic[Ipomoea nil]
DJ0055_c10120	IABW01010113	AT1G61690.1	2e-40	153			phosphoinositide binding (.1)	Cm000114	XP_010646908	2e-65	224	PREDICTED: uncharacterized protein LOC100854752 [Vitisvinifera]
DJ0055_c10121	IABW01010114	AT4G08690.2	2e-06	48			Sec14p-like phosphatidylinositol transfer family protein (.1.2)	Cm000115	XP_019182964	5e-10	48	PREDICTED: random slug protein 5-like isoform X3[Ipomoea nil]
DJ0055_c101210	IABW01100193	AT1G22530.1	1.2	30	PATL2		PATELLIN 2 (.1)		no hit found		0
DJ0055_c101212	IABW01100195	AT2G20990.3	1e-139	251	SYT1, NTMC2TYPE1.1, ATSYTA ,NTMC2T1.1		SYNAPTOTAGMIN 1, ARABIDOPSIS THALIANA SYNAPTOTAGMIN A, synaptotagmin A (.1.2.3)	Cm000116	XP_002272757	0	533	PREDICTED: synaptotagmin-2 [Vitis vinifera]
DJ0055_c10122	IABW01010115	AT4G32440.2	2.9	29			Plant Tudor-like RNA-binding protein (.1.2.3)		no hit found		0
DJ0055_c101222	IABW01100205	AT5G04480.1	2e-90	297			UDP-Glycosyltransferase superfamily protein (.1.2)	Cm000117	XP_002270269	e-113	360	PREDICTED: uncharacterized protein LOC100254795isoform X2 [Vitis vinifera]
DJ0055_c101223	IABW01100206	AT5G39360.1	5e-85	176	EDL2		EID1-like 2 (.1)	Cm000118	XP_010316228	9e-93	182	PREDICTED: EID1-like F-box protein 2 [Solanumlycopersicum]
DJ0055_c10123	IABW01010116	AT2G35795.1	2.8	28			Chaperone DnaJ-domain superfamily protein (.1)		no hit found		0
DJ0055_c10124	IABW01010117	AT1G58100.1	0.45	31	TCP8	TCP	TCP domain protein 8, TCP family transcription factor (.1.2)		no hit found		0
DJ0055_c10125	IABW01010118	AT4G33666.1	0.66	30			unknown protein		no hit found		0
DJ0055_c10126	IABW01010119	AT1G77670.1	5e-24	101			Pyridoxal phosphate (PLP)-dependent transferases superfamily protein (.1)	Cm000119	XP_010268060	5e-64	214	PREDICTED: uncharacterized protein LOC104605133isoform X2 [Nelumbo nucifera]
DJ0055_c101266	IABW01100248	AT3G54800.1	7.2	24			Pleckstrin homology (PH) and lipid-binding START domains-containing protein (.1), Pleckstrin homology (PH) and lipid-binding START domains-containing protein (.2)		no hit found		0
DJ0055_c10127	IABW01010120	AT5G01090.1	2e-49	174			Concanavalin A-like lectin family protein (.1)	Cm000120	XP_019161157	e-121	366	PREDICTED: L-type lectin-domain containing receptorkinase VIII.2-like [Ipomoea nil]
DJ0055_c101271	IABW01100253	AT3G19820.1	6e-164	484	CBB1, EVE1, DW1, DIM1, DWF1		ENHANCED VERY-LOW-FLUENCE RESPONSES 1, DWARF 1, DIMINUTO 1, DIMINUTIA, CABBAGE 1, cell elongation protein / DWARF1 / DIMINUTO (DIM) (.1), cell elongation protein / DWARF1 / DIMINUTO (DIM) (.2), cell elongation protein / DWARF1 / DIMINUTO (DIM) (.3)	Cm000121	XP_019450950	e-173	503	PREDICTED: delta(24)-sterol reductase-like [Lupinusangustifolius]
DJ0055_c10128	IABW01010121	AT5G27470.1	1e-69	226			seryl-tRNA synthetase / serine--tRNA ligase (.1)	Cm000122	XP_002284787	4e-72	237	PREDICTED: serine--tRNA ligase [Vitis vinifera]
DJ0055_c10129	IABW01010122	AT4G24490.1	2e-70	234	ATRGTA1		RAB geranylgeranyl transferase alpha subunit 1 (.1.2)	Cm000123	XP_002283768	e-108	336	PREDICTED: geranylgeranyl transferase type-2 subunitalpha 1 [Vitis vinifera]
DJ0055_c1013	IABW01001011	AT5G01180.1	0	687	ATPTR5		ARABIDOPSIS THALIANA PEPTIDE TRANSPORTER 5, peptide transporter 5 (.1)	Cm000124	XP_004241180	0	788	PREDICTED: protein NRT1/ PTR FAMILY 8.1 [Solanumlycopersicum]
DJ0055_c10130	IABW01010123	no hit	9999	0					no hit found		0
DJ0055_c10131	IABW01010124	AT3G21360.1	3e-56	182			2-oxoglutarate (2OG) and Fe(II)-dependent oxygenase superfamily protein (.1)	Cm000125	XP_019198681	5e-63	203	PREDICTED: clavaminate synthase-like proteinAt3g21360 [Ipomoea nil]
DJ0055_c10132	IABW01010125	AT3G23610.3	6e-19	86	DSPTP1		dual specificity protein phosphatase 1 (.1.2.3)	Cm000126	XP_002282532	4e-64	213	PREDICTED: dual specificity protein phosphatase 12[Vitis vinifera]
DJ0055_c10133	IABW01010126	AT5G08640.1	9e-14	68	ATFLS1, FLS		flavonol synthase 1 (.1.2)	Cm000127	XP_010258385	6e-44	154	PREDICTED: flavonol synthase/flavanone3-hydroxylase-like [Nelumbo nucifera]
DJ0055_c10134	IABW01010127	AT5G20080.1	3.2	29			FAD/NAD(P)-binding oxidoreductase (.1)		XP_010655693	4e-61	165	PREDICTED: uncharacterized protein LOC104880522[Vitis vinifera]
DJ0055_c10135	IABW01010128	AT3G04340.1	8e-28	117	EMB2458		embryo defective 2458, FtsH extracellular protease family (.1)	Cm000128	XP_002274609	3e-58	212	PREDICTED: probable inactive ATP-dependent zincmetalloprotease FTSHI 5, chloroplastic [Vitis vinifera]
DJ0055_c10136	IABW01010129	AT1G25682.1	9e-31	120			Family of unknown function (DUF572) (.1)	Cm000129	OIT36504	4e-31	125	hypothetical protein A4A49_02085 [Nicotiana attenuata]
DJ0055_c10137	IABW01010130	AT1G06240.1	6	27			Protein of unknown function DUF455 (.1)		no hit found		0
DJ0055_c10138	IABW01010131	AT1G76270.1	9e-43	133			O-fucosyltransferase family protein (.1)	Cm000130	XP_010539799	5e-43	140	PREDICTED: uncharacterized protein At1g04910-like[Tarenaya hassleriana]
DJ0055_c10139	IABW01010132	AT3G52905.1	4e-19	84			Polynucleotidyl transferase, ribonuclease H-like superfamily protein (.1)	Cm000131	XP_002269986	9e-28	112	PREDICTED: uncharacterized protein LOC100266792isoform X2 [Vitis vinifera]
DJ0055_c1014	IABW01001012	AT5G49500.1	2.8	30			Signal recognition particle, SRP54 subunit protein (.1)		no hit found		0
DJ0055_c10140	IABW01010133	AT2G33770.1	8e-63	215	ATUBC24, UBC24, PHO2		UBIQUITIN-CONJUGATING ENZYME 24, phosphate 2 (.1)	Cm000132	XP_002267490	2e-86	251	PREDICTED: probable ubiquitin-conjugating enzyme E2 24[Vitis vinifera]
DJ0055_c10141	IABW01010134	AT1G65540.1	4e-28	110			LETM1-like protein (.1)	Cm000133	XP_003635526	6e-33	121	PREDICTED: caltractin [Vitis vinifera]
DJ0055_c10142	IABW01010135	AT1G16130.1	4e-21	94	WAKL2		wall associated kinase-like 2 (.1)	Cm000134	XP_019073866	2e-24	107	PREDICTED: wall-associated receptor kinase-like 1[Vitis vinifera]
DJ0055_c10143	IABW01010136	no hit	9999	0					XP_010252910	4e-05	49	PREDICTED: phosphatidylinositol/phosphatidylcholinetransfer protein SFH13 [Nelumbo nucifera]
DJ0055_c10144	IABW01010137	AT5G43630.1	0.34	33	TZP		zinc knuckle (CCHC-type) family protein (.1)		GAV69610	4e-10	65	Plus-3 domain-containing protein [Cephalotusfollicularis]
DJ0055_c10145	IABW01010138	AT3G18940.1	7e-100	310			clast3-related (.1)	Cm000135	XP_002284741	e-123	373	PREDICTED: proteasome assembly chaperone 2 [Vitisvinifera]
DJ0055_c10146	IABW01010139	AT4G37330.1	4e-111	246	CYP81D4		cytochrome P450, family 81, subfamily D, polypeptide 4, cytochrome P450, family 81, subfamily D, polypeptide 4 (.1)	Cm000136	XP_002285105	e-170	349	PREDICTED: isoflavone 2'-hydroxylase [Vitis vinifera]
DJ0055_c10147	IABW01010140	no hit	9999	0					no hit found		0
DJ0055_c10148	IABW01010141	AT5G19330.1	2e-123	384	ARIA		ARM repeat protein interacting with ABF2 (.1.2)	Cm000137	XP_019197531	0	434	PREDICTED: ARM REPEAT PROTEIN INTERACTING WITHABF2-like [Ipomoea nil]
DJ0055_c10149	IABW01010142	AT3G42050.1	0	665			vacuolar ATP synthase subunit H family protein (.1)	Cm000138	XP_010251374	0	712	PREDICTED: V-type proton ATPase subunit H [Nelumbonucifera]
DJ0055_c1015	IABW01001013	AT3G09410.1	0	531			Pectinacetylesterase family protein (.1.3)	Cm000139	GAV69462	0	593	PAE domain-containing protein [Cephalotus follicularis]
DJ0055_c10150	IABW01010143	AT5G02280.1	4e-88	264			SNARE-like superfamily protein (.1)	Cm000140	XP_010674551	3e-89	271	PREDICTED: trafficking protein particle complexsubunit 4 [Beta vulgaris subsp. vulgaris]
DJ0055_c10151	IABW01010144	AT3G10770.1	2e-55	192			Single-stranded nucleic acid binding R3H protein (.1.2)	Cm000141	XP_002265099	0	541	PREDICTED: cAMP-regulated phosphoprotein 21 [Vitisvinifera]
DJ0055_c10152	IABW01010145	AT4G14870.1	2e-17	78	SECE1		secE/sec61-gamma protein transport protein (.1)	Cm000142	OIT34418	2e-37	137	preprotein translocase subunit sece1 [Nicotianaattenuata]
DJ0055_c10153	IABW01010146	AT5G54570.1	1.4	30	BGLU41		beta glucosidase 41 (.1)		no hit found		0
DJ0055_c10154	IABW01010147	AT4G36860.1	7e-105	320	DAR1		DA1-RELATED PROTEIN 1, LIM domain-containing protein (.1)	Cm000143	OIT05811	e-123	370	protein da1-related 1 [Nicotiana attenuata]
DJ0055_c10155	IABW01010148	AT4G38380.1	3e-80	242			MATE efflux family protein (.1)	Cm000144	XP_019165239	3e-93	256	PREDICTED: protein DETOXIFICATION 45, chloroplasticisoform X1 [Ipomoea nil]
DJ0055_c10156	IABW01010149	AT5G62730.1	2e-28	111			Major facilitator superfamily protein (.1)	Cm000145	XP_019238942	5e-34	130	PREDICTED: protein NRT1/ PTR FAMILY 4.6-like isoformX3 [Nicotiana attenuata]
DJ0055_c10157	IABW01010150	AT3G13950.1	6e-12	64			unknown protein	Cm000146	XP_010278732	2e-46	168	PREDICTED: ankyrin repeat-containing proteinITN1-like [Nelumbo nucifera]
DJ0055_c10158	IABW01010151	AT2G26200.1	4e-49	173			S-adenosyl-L-methionine-dependent methyltransferases superfamily protein (.1)	Cm000147	XP_010654500	1e-59	198	PREDICTED: methyltransferase-like protein 2 [Vitisvinifera]
DJ0055_c10159	IABW01010152	AT3G06150.1	3e-72	236			unknown protein	Cm000148	XP_010322698	1e-92	295	PREDICTED: uncharacterized protein LOC101258185isoform X2 [Solanum lycopersicum]
DJ0055_c1016	IABW01001014	AT5G67470.1	3e-07	53	ATFH6		ARABIDOPSIS FORMIN HOMOLOG 6, formin homolog 6 (.1)	Cm000149	GAV58686	7e-06	53	FH2 domain-containing protein [Cephalotus follicularis]
DJ0055_c10160	IABW01010153	AT1G61180.2	2.1	28			LRR and NB-ARC domains-containing disease resistance protein (.1.2)		no hit found		0
DJ0055_c10161	IABW01010154	AT1G06490.1	2e-43	161	CalS7, ATGSL7, ATGSL07		callose synthase 7, Arabidopsis thaliana glucan synthase-like 7, glucan synthase-like 7 (.1)	Cm000150	OIT38142	9e-48	177	callose synthase 7 [Nicotiana attenuata]
DJ0055_c10162	IABW01010155	AT5G58640.1	0.0001	42			Selenoprotein, Rdx type (.1.2)		XP_010443608	2e-14	58	PREDICTED: selT-like protein [Camelina sativa]
DJ0055_c10163	IABW01010156	AT1G10657.1	3	27			Plant protein 1589 of unknown function (.1.2.3.4)		XP_010508372	8e-05	46	PREDICTED: formin-like protein 2 isoform X2[Camelina sativa]
DJ0055_c10164	IABW01010157	AT4G35110.3	3e-11	64			Arabidopsis phospholipase-like protein (PEARLI 4) family (.1), Arabidopsis phospholipase-like protein (PEARLI 4) family (.2), Arabidopsis phospholipase-like protein (PEARLI 4) family (.3), Arabidopsis phospholipase-like protein (PEARLI 4) family (.4)	Cm000151	XP_004236455	3e-26	114	PREDICTED: uncharacterized protein LOC101253678[Solanum lycopersicum]
DJ0055_c10165	IABW01010158	AT3G50510.1	1.2	30	LBD28	LBD	LOB domain-containing protein 28 (.1)		no hit found		0
DJ0055_c10166	IABW01010159	AT4G36050.2	2e-29	120			endonuclease/exonuclease/phosphatase family protein (.1.2)	Cm000152	GAV71826	3e-86	128	Exo_endo_phos domain-containing protein/zf-GRFdomain-containing protein [Cephalotus follicularis]
DJ0055_c10167	IABW01010160	AT5G50840.2	5e-120	365			unknown protein	Cm000153	GAV73490	e-171	502	Taxilin domain-containing protein [Cephalotusfollicularis]
DJ0055_c10168	IABW01010161	AT5G20190.1	1e-15	78			Tetratricopeptide repeat (TPR)-like superfamily protein (.1)	Cm000154	XP_010262453	5e-27	117	PREDICTED: uncharacterized protein LOC104600973[Nelumbo nucifera]
DJ0055_c10169	IABW01010162	AT2G44150.1	3e-78	156	SDG7, ASHH3		SET DOMAIN-CONTAINING PROTEIN 7, histone-lysine N-methyltransferase ASHH3 (.1)	Cm000155	OIS96520	5e-64	221	histone-lysine n-methyltransferase ashh3 [Nicotianaattenuata]
DJ0055_c1017	IABW01001015	AT5G14530.1	2e-111	329			Transducin/WD40 repeat-like superfamily protein (.1)	Cm000156	XP_010251122	e-117	347	PREDICTED: WD repeat-containing protein 82 [Nelumbonucifera]
DJ0055_c10170	IABW01010163	AT3G46270.1	4.3	27			receptor protein kinase-related (.1)		no hit found		0
DJ0055_c10171	IABW01010164	AT4G22860.1	2e-08	48			Cell cycle regulated microtubule associated protein (.1.2)	Cm000157	XP_002275095	3e-14	54	PREDICTED: protein TPX2 [Vitis vinifera]
DJ0055_c10172	IABW01010165	AT3G16210.1	0.87	27			F-box family protein (.1)		no hit found		0
DJ0055_c10173	IABW01010166	AT5G19390.1	0.0004	40			Rho GTPase activation protein (RhoGAP) with PH domain (.1), Rho GTPase activation protein (RhoGAP) with PH domain (.2), Rho GTPase activation protein (RhoGAP) with PH domain (.3), Rho GTPase activation protein (RhoGAP) with PH domain (.4)		XP_010536122	0.0005	44	PREDICTED: rho GTPase-activating protein 7-like[Tarenaya hassleriana]
DJ0055_c10174	IABW01010167	AT2G42910.1	0	551			Phosphoribosyltransferase family protein (.1)	Cm000158	XP_002279775	0	571	PREDICTED: ribose-phosphate pyrophosphokinase 4 [Vitisvinifera]
DJ0055_c10175	IABW01010168	AT2G02790.1	0.0001	44	IQD29		IQ-domain 29 (.1)		XP_010242390	1e-23	87	PREDICTED: protein IQ-DOMAIN 31 isoform X1 [Nelumbonucifera]
DJ0055_c10176	IABW01010169	AT5G55230.2	0	794	ATMAP65-1		microtubule-associated proteins 65-1 (.1.2)	Cm000159	XP_019072911	0	891	PREDICTED: LOW QUALITY PROTEIN: 65-kDamicrotubule-associated protein 1-like [Vitis vinifera]
DJ0055_c10177	IABW01010170	AT1G63020.1	5e-22	97	SMD2, PolIVa, SDE4, NRPD1a		SILENCING MOVEMENT DEFICIENT 2, NUCLEAR RNA POLYMERASE D 1A, nuclear RNA polymerase D1A (.1.2)	Cm000160	XP_019156687	2e-44	167	PREDICTED: DNA-directed RNA polymerase IV subunit 1isoform X2 [Ipomoea nil]
DJ0055_c10178	IABW01010171	AT3G23990.1	1e-70	241	HSP60-3B, HSP60		HEAT SHOCK PROTEIN 60-3B, heat shock protein 60 (.1)	Cm000161	XP_010264000	2e-67	236	PREDICTED: chaperonin CPN60-2, mitochondrial [Nelumbonucifera]
DJ0055_c10179	IABW01010172	AT1G23900.1	5e-69	234	GAMMA-ADAPTIN 1, GAMMA-AD, GAMMA-ADR, GAMMA-ADAPTIN1		gamma-adaptin 1 (.1.2)	Cm000162	XP_019158087	3e-84	280	PREDICTED: AP-1 complex subunit gamma-2-like [Ipomoeanil]
DJ0055_c1018	IABW01001016	AT1G68550.1	5e-15	74	CRF10	ERF	cytokinin response factor 10, Integrase-type DNA-binding superfamily protein (.1.2)	Cm000163	APR63823	4e-23	101	AP2 domain-containing transcription factor familyprotein-like 1 [Populus tomentosa]
DJ0055_c10180	IABW01010173	AT4G09140.1	2e-83	270	ATMLH1		ARABIDOPSIS THALIANA MUTL-HOMOLOGUE 1, MUTL-homologue 1 (.1)	Cm000164	XP_019199648	e-101	268	PREDICTED: DNA mismatch repair protein MLH1 isoform X1[Ipomoea nil]
DJ0055_c10181	IABW01010174	AT1G12210.1	0.3	32	RFL1		RPS5-like 1 (.1)		XP_019079618	6e-12	70	PREDICTED: putative disease resistance protein RGA3[Vitis vinifera]
DJ0055_c10182	IABW01010175	AT1G32400.1	3e-97	298	TOM2A		tobamovirus multiplication 2A (.1.2.3)	Cm000050	OIS99793	e-135	399	tobamovirus multiplication protein 2a [Nicotianaattenuata]
DJ0055_c10183	IABW01010176	no hit	9999	0					no hit found		0
DJ0055_c10184	IABW01010177	AT1G01710.1	6e-09	57			Acyl-CoA thioesterase family protein (.1)	Cm000165	XP_004229899	2e-09	62	PREDICTED: uncharacterized protein LOC101252120[Solanum lycopersicum]
DJ0055_c10185	IABW01010178	AT2G27600.1	4e-97	225	ATSKD1, VPS4, SKD1		VACUOLAR PROTEIN SORTING 4, SUPPRESSOR OF K+ TRANSPORT GROWTH DEFECT1, AAA-type ATPase family protein (.1)	Cm000166	XP_010686038	e-106	264	PREDICTED: protein SUPPRESSOR OF K(+) TRANSPORTGROWTH DEFECT 1 [Beta vulgaris subsp. vulgaris]
DJ0055_c10186	IABW01010179	AT4G37320.1	3e-27	111	CYP81D5		cytochrome P450, family 81, subfamily D, polypeptide 5, cytochrome P450, family 81, subfamily D, polypeptide 5 (.1)	Cm000167	XP_002285105	7e-53	187	PREDICTED: isoflavone 2'-hydroxylase [Vitisvinifera]
DJ0055_c10187	IABW01010180	AT2G44300.1	7e-31	112			Bifunctional inhibitor/lipid-transfer protein/seed storage 2S albumin superfamily protein (.1)	Cm000168	XP_002270671	1e-31	120	PREDICTED: protein YLS3 [Vitis vinifera]
DJ0055_c10188	IABW01010181	no hit	9999	0					no hit found		0
DJ0055_c10189	IABW01010182	AT1G80450.1	2e-17	78			VQ motif-containing protein (.1)	Cm000169	XP_010654822	4e-44	154	PREDICTED: VQ motif-containing protein 11-like[Vitis vinifera]
DJ0055_c1019	IABW01001017	AT1G48090.1	9.3	28			calcium-dependent lipid-binding family protein (.1)		no hit found		0
DJ0055_c10190	IABW01010183	no hit	9999	0					no hit found		0
DJ0055_c10191	IABW01010184	AT5G47830.1	1e-53	173			unknown protein	Cm000170	OIT04190	4e-66	209	hypothetical protein A4A49_36497 [Nicotiana attenuata]
DJ0055_c10192	IABW01010185	AT1G33830.1	3.4	29			P-loop containing nucleoside triphosphate hydrolases superfamily protein (.1)		no hit found		0
DJ0055_c10193	IABW01010186	AT2G05710.1	4e-53	167	ACO3		aconitase 3 (.1)	Cm000171	XP_010278679	2e-51	166	PREDICTED: aconitate hydratase, cytoplasmic-like[Nelumbo nucifera]
DJ0055_c10194	IABW01010187	AT1G72500.1	3.3	29			unknown protein		XP_019100774	9e-05	48	PREDICTED: polycomb group proteinFERTILIZATION-INDEPENDENT SEED 2-like [Camelina sativa]
DJ0055_c10195	IABW01010188	AT2G17020.1	3e-93	302			F-box/RNI-like superfamily protein (.1)	Cm000172	XP_019074496	e-128	391	PREDICTED: F-box/LRR-repeat protein 10 isoform X2[Vitis vinifera]
DJ0055_c10196	IABW01010189	AT1G15420.1	8e-43	118			unknown protein	Cm000173	OIT05077	2e-67	182	hypothetical protein A4A49_39076 [Nicotiana attenuata]
DJ0055_c10197	IABW01010190	AT1G61690.1	8e-08	53			phosphoinositide binding (.1)	Cm000174	GAV60113	3e-07	55	FYVE domain-containing protein, partial [Cephalotusfollicularis]
DJ0055_c10198	IABW01010191	AT4G35785.5	3e-37	136			RNA-binding (RRM/RBD/RNP motifs) family protein	Cm000175	XP_019073818	e-114	337	PREDICTED: serine/arginine-rich splicing factorSR45a-like isoform X2 [Vitis vinifera]
DJ0055_c10199	IABW01010192	AT2G19080.1	2e-100	306			metaxin-related (.1)	Cm000176	OIT26470	e-154	447	mitochondrial outer membrane import complex proteinmetaxin [Nicotiana attenuata]
DJ0055_c102	IABW01000102	AT5G22000.2	1e-88	281	RHF2A, CIC7E11		RING-H2 group F2A (.1.2.3)	Cm000177	XP_002277399	e-124	377	PREDICTED: E3 ubiquitin-protein ligase RHF2A [Vitisvinifera]
DJ0055_c1020	IABW01001018	AT4G24830.1	0	712			arginosuccinate synthase family (.1.2)	Cm000178	XP_010668530	0	771	PREDICTED: argininosuccinate synthase, chloroplastic[Beta vulgaris subsp. vulgaris]
DJ0055_c10200	IABW01010193	AT5G27740.1	6e-160	461	RFC3, EMB251, EMB161, EMB2775		replication factor C 3, EMBRYO DEFECTIVE 2775, EMBRYO DEFECTIVE 251, EMBRYO DEFECTIVE 161, ATPase family associated with various cellular activities (AAA) (.1)	Cm000179	XP_010266717	e-180	516	PREDICTED: replication factor C subunit 3 isoform X1[Nelumbo nucifera]
DJ0055_c10201	IABW01010194	AT1G59730.1	3.4	28	ATH7		thioredoxin H-type 7 (.1)		no hit found		0
DJ0055_c10202	IABW01010195	no hit	9999	0					no hit found		0
DJ0055_c10203	IABW01010196	AT3G61540.1	2e-60	200			alpha/beta-Hydrolases superfamily protein (.1)	Cm000180	OIW01129	6e-68	223	hypothetical protein TanjilG_25237 [Lupinusangustifolius]
DJ0055_c102034	IABW01101013	AT3G51860.1	2e-93	292	CAX1-LIKE, ATHCX1, ATCAX3, CAX3		cation exchanger 3 (.1)	Cm000181	XP_010326090	e-148	436	PREDICTED: LOW QUALITY PROTEIN: vacuolar cation/protonexchanger 3 [Solanum lycopersicum]
DJ0055_c10204	IABW01010197	AT1G22750.4	3e-65	210			unknown protein	Cm000182	XP_010320119	e-102	308	PREDICTED: uncharacterized protein LOC101257656isoform X2 [Solanum lycopersicum]
DJ0055_c10205	IABW01010198	AT5G36210.1	1e-100	314			alpha/beta-Hydrolases superfamily protein (.1)	Cm000183	XP_002284254	e-115	333	PREDICTED: uncharacterized protein LOC100267853[Vitis vinifera]
DJ0055_c10206	IABW01010199	AT2G45560.1	7e-37	143	CYP76C1		cytochrome P450, family 76, subfamily C, polypeptide 1, cytochrome P450, family 76, subfamily C, polypeptide 1 (.1.2)	Cm000184	XP_010544670	6e-50	185	PREDICTED: cytochrome P450 76C4-like isoform X1[Tarenaya hassleriana]
DJ0055_c10207	IABW01010200	AT1G74030.1	0	741	ENO1		enolase 1 (.1)	Cm000185	BAJ53156	0	724	JHL10I11.2 [Jatropha curcas]
DJ0055_c10208	IABW01010201	AT1G49430.1	2e-117	360	LRD2, LACS2		LATERAL ROOT DEVELOPMENT 2, long-chain acyl-CoA synthetase 2 (.1)	Cm000186	XP_019169885	e-136	413	PREDICTED: long chain acyl-CoA synthetase 2 [Ipomoeanil]
DJ0055_c10209	IABW01010202	AT4G27080.2	3e-24	73	ATPDI7, ATPDIL5-4		ARABIDOPSIS THALIANA PROTEIN DISULFIDE ISOMERASE 7, PDI-like 5-4 (.1.2)	Cm000187	GAV60656	1e-27	73	Thioredoxin domain-containing protein/COPIIcoated_ERVdomain-containing protein/ERGIC_N domain-containingprotein [Cephalotus follicularis]
DJ0055_c1021	IABW01001019	AT1G17160.1	1e-116	248			pfkB-like carbohydrate kinase family protein (.1.2)	Cm000188	XP_002283733	e-128	285	PREDICTED: uncharacterized protein LOC100265800 [Vitisvinifera]
DJ0055_c10210	IABW01010203	AT1G59650.1	3e-33	130	CW14		Protein of unknown function (DUF1336) (.1)	Cm000189	OIS99138	4e-56	198	hypothetical protein A4A49_13479 [Nicotiana attenuata]
DJ0055_c102107	IABW01101086	AT5G12020.1	4e-47	157	HSP17.6II		17.6 kDa class II heat shock protein (.1)	Cm000190	XP_002280632	6e-80	245	PREDICTED: 17.3 kDa class II heat shock protein[Vitis vinifera]
DJ0055_c10211	IABW01010204	AT5G44370.1	7e-135	396	PHT4;6		phosphate transporter 4;6 (.1)	Cm000191	XP_010686534	e-150	441	PREDICTED: probable anion transporter 5 [Betavulgaris subsp. vulgaris]
DJ0055_c10212	IABW01010205	AT4G02030.2	2e-82	265			Vps51/Vps67 family (components of vesicular transport) protein (.1), Vps51/Vps67 family (components of vesicular transport) protein (.2)	Cm000192	XP_004229394	e-106	331	PREDICTED: vacuolar protein sorting-associatedprotein 51 homolog [Solanum lycopersicum]
DJ0055_c10213	IABW01010206	AT3G19220.1	0.022	35	CYO1 ,SCO2		SNOWY COTYLEDON 2, SHI-YO-U MEANS COTYLEDON IN JAPANESE, protein disulfide isomerases (.1)		XP_010519324	2e-05	48	PREDICTED: protein disulfide-isomerase SCO2[Tarenaya hassleriana]
DJ0055_c10214	IABW01010207	AT5G01560.1	2.8	30	LECRKA4.3		lectin receptor kinase a4.3 (.1)		no hit found		0
DJ0055_c10215	IABW01010208	AT1G68930.1	8e-24	101			pentatricopeptide (PPR) repeat-containing protein (.1)	Cm000193	OIS95837	2e-33	133	putative pentatricopeptide repeat-containing protein[Nicotiana attenuata]
DJ0055_c10216	IABW01010209	AT1G31550.2	1.4	30			GDSL-like Lipase/Acylhydrolase superfamily protein (.1.2)		no hit found		0
DJ0055_c10217	IABW01010210	AT3G06560.1	4.6	26	PAPS3		poly(A) polymerase 3 (.1)		no hit found		0
DJ0055_c10218	IABW01010211	AT5G24690.1	0	563			Protein of unknown function (DUF3411) (.1)	Cm000194	XP_019259197	0	756	PREDICTED: protein RETICULATA-RELATED 1,chloroplastic-like [Nicotiana attenuata]
DJ0055_c102186	IABW01101165	AT3G15115.1	2e-09	57			unknown protein	Cm000195	XP_019153796	1e-08	59	PREDICTED: uncharacterized protein LOC109150352isoform X2 [Ipomoea nil]
DJ0055_c10219	IABW01010212	AT3G20340.1	8e-05	40			unknown protein		XP_002278220	2e-22	92	PREDICTED: uncharacterized protein LOC100260689[Vitis vinifera]
DJ0055_c1022	IABW01001020	AT2G31290.1	4.1	29			Ubiquitin carboxyl-terminal hydrolase family protein (.1.2)		no hit found		0
DJ0055_c10220	IABW01010213	AT5G22560.1	2e-05	45			Plant protein of unknown function (DUF247) (.1)		XP_004253152	9e-09	60	PREDICTED: UPF0481 protein At3g47200-like [Solanumlycopersicum]
DJ0055_c10221	IABW01010214	AT3G11340.1	1e-154	453	UGT76B1		UDP-dependent glycosyltransferase 76B1, UDP-Glycosyltransferase superfamily protein (.1)	Cm000196	XP_002281324	e-178	517	PREDICTED: UDP-glycosyltransferase 76C4 [Vitisvinifera]
DJ0055_c10222	IABW01010215	AT2G28290.1	5e-52	193	CHR3, SYD		SPLAYED, CHROMATIN REMODELING COMPLEX SUBUNIT R 3, P-loop containing nucleoside triphosphate hydrolases superfamily protein (.1.2.3)	Cm000197	OIT23066	4e-89	285	chromatin structure-remodeling complex protein syd[Nicotiana attenuata]
DJ0055_c10223	IABW01010216	AT4G36490.1	3e-91	236	ATSFH12		SEC14-like 12 (.1)	Cm000198	XP_010254739	2e-90	242	PREDICTED: phosphatidylinositol/phosphatidylcholinetransfer protein SFH8-like isoform X1 [Nelumbo nucifera]
DJ0055_c10224	IABW01010217	AT1G03600.1	1e-54	180	PSB27		photosystem II family protein (.1)	Cm000199	XP_019158755	3e-68	218	PREDICTED: photosystem II repair protein PSB27-H1,chloroplastic [Ipomoea nil]
DJ0055_c10225	IABW01010218	AT3G05010.1	3e-85	274			Protein of unknown function, transmembrane-40 (.1)	Cm000200	XP_004241603	e-113	352	PREDICTED: transmembrane protein adipocyte-associated1 homolog [Solanum lycopersicum]
DJ0055_c10226	IABW01010219	no hit	9999	0					XP_010666526	0.0001	45	PREDICTED: merozoite surface protein CMZ-8-like[Beta vulgaris subsp. vulgaris]
DJ0055_c10227	IABW01010220	AT5G16390.1	4e-28	112	CAC1-A, BCCP-1, CAC1A, BCCP1, CAC1		BIOTIN CARBOXYL-CARRIER PROTEIN 1, BIOTIN CARBOXYL CARRIER PROTEIN, chloroplastic acetylcoenzyme A carboxylase 1 (.1.2)	Cm000201	XP_004241599	2e-96	296	PREDICTED: biotin carboxyl carrier protein ofacetyl-CoA carboxylase 1, chloroplastic [Solanumlycopersicum]
DJ0055_c10228	IABW01010221	AT3G50330.1	2e-35	131	HEC2, bHLH037	bHLH	HECATE 2, basic helix-loop-helix (bHLH) DNA-binding superfamily protein (.1)	Cm000202	XP_002277850	5e-58	195	PREDICTED: transcription factor HEC2 [Vitisvinifera]
DJ0055_c10229	IABW01010222	AT5G41960.1	6e-42	154			unknown protein	Cm000203	XP_019160627	5e-74	249	PREDICTED: uncharacterized protein LOC109157164[Ipomoea nil]
DJ0055_c1023	IABW01001021	AT1G68020.2	2e-175	515	ATTPS6		TREHALOSE -6-PHOSPHATASE SYNTHASE S6, UDP-Glycosyltransferase / trehalose-phosphatase family protein (.1.2)	Cm000204	XP_010271238	0	535	PREDICTED: alpha,alpha-trehalose-phosphate synthase[UDP-forming] 6-like [Nelumbo nucifera]
DJ0055_c10230	IABW01010223	AT5G24450.1	2e-36	133			Transcription factor IIIC, subunit 5 (.1)	Cm000205	XP_019238110	1e-42	154	PREDICTED: general transcription factor 3Cpolypeptide 5-like isoform X1 [Nicotiana attenuata]
DJ0055_c10231	IABW01010224	AT1G35220.1	0.51	32			unknown protein		OIW16822	0.0003	47	hypothetical protein TanjilG_06862 [Lupinusangustifolius]
DJ0055_c10232	IABW01010225	AT4G34110.1	3e-56	198	PABP2, PAB2, ATPAB2		ARABIDOPSIS POLY\\(A\\) BINDING 2, poly(A) binding protein 2 (.1)	Cm000206	OIT37103	e-140	424	polyadenylate-binding protein 2 [Nicotiana attenuata]
DJ0055_c10233	IABW01010226	AT3G08950.1	9e-77	242	HCC1		homologue of the copper chaperone SCO1, electron transport SCO1/SenC family protein (.1)	Cm000207	OIT36844	8e-98	299	protein sco1 -like 1, mitochondrial [Nicotianaattenuata]
DJ0055_c10234	IABW01010227	AT4G12770.1	2e-85	283			Chaperone DnaJ-domain superfamily protein (.1.2)	Cm000208	XP_019188502	e-137	426	PREDICTED: auxilin-related protein 2-like [Ipomoeanil]
DJ0055_c10235	IABW01010228	AT4G32640.1	8e-11	51			Sec23/Sec24 protein transport family protein (.1.2)	Cm000209	XP_019239290	2e-10	54	PREDICTED: protein transport protein Sec24-likeAt4g32640 [Nicotiana attenuata]
DJ0055_c10237	IABW01010229	AT5G35750.1	2e-75	253	AHK2		histidine kinase 2 (.1)	Cm000210	XP_002269977	6e-84	281	PREDICTED: histidine kinase 2 [Vitis vinifera]
DJ0055_c10238	IABW01010230	AT2G26690.1	5e-12	66			Major facilitator superfamily protein (.1)	Cm000211	XP_019440000	1e-13	75	PREDICTED: protein NRT1/ PTR FAMILY 6.2-like[Lupinus angustifolius]
DJ0055_c10239	IABW01010231	AT3G07210.1	1e-47	172			unknown protein	Cm000212	XP_019178515	3e-90	290	PREDICTED: uncharacterized protein LOC109173690[Ipomoea nil]
DJ0055_c1024	IABW01001022	AT1G02050.1	5.1	29	LAP6		LESS ADHESIVE POLLEN 6, Chalcone and stilbene synthase family protein (.1)		no hit found		0
DJ0055_c10240	IABW01010232	AT3G12250.4	9e-133	393	BZIP45, TGA6	bZIP	TGACG motif-binding factor 6 (.1.2.3.4.5)	Cm000213	XP_019155576	0	551	PREDICTED: transcription factor TGA2.3-like [Ipomoeanil]
DJ0055_c10241	IABW01010233	AT5G36150.1	5.2	28	ATPEN3		putative pentacyclic triterpene synthase 3 (.1)		no hit found		0
DJ0055_c10242	IABW01010234	AT5G63140.1	4.2	30	ATPAP29, PAP29		purple acid phosphatase 29 (.1)		no hit found		0
DJ0055_c10243	IABW01010235	AT1G24706.2	0.14	33	EMB2793, AtTHO2		EMBRYO DEFECTIVE 2793, THO2 (.1.2)		no hit found		0
DJ0055_c10244	IABW01010236	AT4G33090.1	4e-15	74	ATAPM1, APM1		aminopeptidase M1 (.1)	Cm000214	GAV56952	2e-20	94	Peptidase_M1 domain-containing protein/DUF3358domain-containing protein [Cephalotus follicularis]
DJ0055_c10245	IABW01010237	AT3G21140.1	2.3	25			Pyridoxamine 5'-phosphate oxidase family protein (.1)		no hit found		0
DJ0055_c10246	IABW01010238	AT3G48460.1	3e-117	352			GDSL-like Lipase/Acylhydrolase superfamily protein (.1)	Cm000034	OIT30684	e-142	418	gdsl esteraselipase [Nicotiana attenuata]
DJ0055_c10247	IABW01010239	AT4G31600.1	1e-150	437			UDP-N-acetylglucosamine (UAA) transporter family (.1), UDP-N-acetylglucosamine (UAA) transporter family (.2)	Cm000215	OIT27415	e-163	473	hypothetical protein A4A49_24628 [Nicotiana attenuata]
DJ0055_c10248	IABW01010240	AT3G20250.1	2e-102	325	APUM5		pumilio 5 (.1)	Cm000216	XP_010688434	e-110	347	PREDICTED: pumilio homolog 5 isoform X4 [Beta vulgarissubsp. vulgaris]
DJ0055_c10249	IABW01010241	AT2G17930.1	9.2	26			Phosphatidylinositol 3- and 4-kinase family protein with FAT domain (.1)		no hit found		0
DJ0055_c1025	IABW01001023	AT5G56460.1	4e-121	364			Protein kinase superfamily protein (.1)	Cm000217	XP_002285747	e-177	402	PREDICTED: probable receptor-like protein kinaseAt5g56460 isoform X1 [Vitis vinifera]
DJ0055_c10250	IABW01010242	AT5G60170.2	6e-17	82			RNA binding (RRM/RBD/RNP motifs) family protein (.1), RNA binding (RRM/RBD/RNP motifs) family protein (.2)	Cm000218	OIT06706	1e-35	142	hypothetical protein A4A49_00504 [Nicotiana attenuata]
DJ0055_c10251	IABW01010243	AT5G08740.1	1.4	30	NDC1		NAD(P)H dehydrogenase C1 (.1)		XP_004248467	4e-10	64	PREDICTED: F-box protein At3g07870-like [Solanumlycopersicum]
DJ0055_c10252	IABW01010244	AT5G67500.2	8e-127	372	VDAC2, ATVDAC2		ARABIDOPSIS THALIANA VOLTAGE DEPENDENT ANION CHANNEL 2, voltage dependent anion channel 2 (.1.2)	Cm000219	OIT08535	e-147	427	mitochondrial outer membrane protein porin 2 [Nicotianaattenuata]
DJ0055_c10253	IABW01010245	AT4G31940.1	2e-141	325	CYP82C4		cytochrome P450, family 82, subfamily C, polypeptide 4, cytochrome P450, family 82, subfamily C, polypeptide 4 (.1)	Cm000220	XP_019188731	e-168	404	PREDICTED: cytochrome P450 82C4-like [Ipomoea nil]
DJ0055_c10254	IABW01010246	AT1G21080.3	2.2	30			DNAJ heat shock N-terminal domain-containing protein (.1.2.3)		no hit found		0
DJ0055_c10255	IABW01010247	AT5G20980.1	0.17	30	ATMS3		methionine synthase 3 (.1.2)		no hit found		0
DJ0055_c10256	IABW01010248	AT1G76410.1	2e-37	135	ATL8		RING/U-box superfamily protein (.1)	Cm000221	XP_002276539	8e-76	239	PREDICTED: RING-H2 finger protein ATL80 [Vitisvinifera]
DJ0055_c10257	IABW01010249	ATCG01280.1	1e-67	232	ATCG01280.1, YCF2.2		Chloroplast Ycf2;ATPase, AAA type, core (.1)	Cm000024	YP_009317343	2e-90	301	conserved hypothetical protein Ycf2 (chloroplast)[Mikania micrantha]
DJ0055_c10258	IABW01010250	no hit	9999	0					no hit found		0
DJ0055_c10259	IABW01010251	AT4G00893.1	2e-11	64			unknown protein	Cm000222	OIW21854	4e-12	71	hypothetical protein TanjilG_13723 [Lupinus angustifolius]
DJ0055_c1026	IABW01001024	AT3G27750.1	4e-23	91	EMB3123		EMBRYO DEFECTIVE 3123, unknown protein	Cm000223	XP_003632859	9e-53	115	PREDICTED: uncharacterized protein LOC100251441[Vitis vinifera]
DJ0055_c10260	IABW01010252	AT2G16390.1	6e-07	51	DMS1, CHR35, DRD1		DEFECTIVE IN RNA-DIRECTED DNA METHYLATION 1, DEFECTIVE IN MERISTEM SILENCING 1, SNF2 domain-containing protein / helicase domain-containing protein (.1)	Cm000224	OIW06179	1e-12	72	hypothetical protein TanjilG_15063 [Lupinusangustifolius]
DJ0055_c10261	IABW01010253	AT1G16430.1	3.1	29			Surfeit locus protein 5 subunit 22 of Mediator complex (.1)		no hit found		0
DJ0055_c10262	IABW01010254	AT2G32170.2	4e-33	124			S-adenosyl-L-methionine-dependent methyltransferases superfamily protein (.1.2)	Cm000225	XP_010244942	2e-35	128	PREDICTED: carnosine N-methyltransferase-likeisoform X1 [Nelumbo nucifera]
DJ0055_c10263	IABW01010255	AT5G57480.1	4e-74	239			P-loop containing nucleoside triphosphate hydrolases superfamily protein (.1)	Cm000226	XP_002269013	5e-77	250	PREDICTED: AAA-ATPase At5g57480 [Vitis vinifera]
DJ0055_c10264	IABW01010256	AT1G05894.1	1.7	29			unknown protein		no hit found		0
DJ0055_c10265	IABW01010257	AT4G12830.1	1e-160	464			alpha/beta-Hydrolases superfamily protein (.1)	Cm000227	XP_002271124	e-171	493	PREDICTED: uncharacterized protein LOC100244633 [Vitisvinifera]
DJ0055_c10266	IABW01010258	AT3G09270.1	8e-58	189	ATGSTU8		glutathione S-transferase TAU 8 (.1)	Cm000228	XP_010279542	2e-65	213	PREDICTED: probable glutathione S-transferaseisoform X3 [Nelumbo nucifera]
DJ0055_c10267	IABW01010259	AT2G32730.1	1.3	30			26S proteasome regulatory complex, non-ATPase subcomplex, Rpn2/Psmd1 subunit (.1)		no hit found		0
DJ0055_c10268	IABW01010260	AT4G36180.1	8e-87	172			Leucine-rich receptor-like protein kinase family protein (.1)	Cm000229	XP_003631896	e-103	208	PREDICTED: probable LRR receptor-likeserine/threonine-protein kinase At4g36180 [Vitisvinifera]
DJ0055_c102684	IABW01101659	AT2G30800.1	0.087	34	ATVT-1, HVT1		helicase in vascular tissue and tapetum (.1)		no hit found		0
DJ0055_c10269	IABW01010261	AT1G70810.1	4.2	28			Calcium-dependent lipid-binding (CaLB domain) family protein (.1)		no hit found		0
DJ0055_c1027	IABW01001025	AT4G30160.2	1e-117	372	ATVLN4, VLN4		villin 4 (.1.2)	Cm000230	XP_010656852	e-143	442	PREDICTED: villin-4 [Vitis vinifera]
DJ0055_c10270	IABW01010262	AT3G54040.1	8.1	25			PAR1 protein (.1)		no hit found		0
DJ0055_c10271	IABW01010263	AT4G02510.1	0.18	34	TOC86, TOC160, PPI2, ATTOC159, TOC159		TRANSLOCON AT THE OUTER ENVELOPE MEMBRANE OF CHLOROPLASTS 86, TRANSLOCON AT THE OUTER ENVELOPE MEMBRANE OF CHLOROPLASTS 160, PLASTID PROTEIN IMPORT 2, translocon at the outer envelope membrane of chloroplasts 159 (.1)		no hit found		0
DJ0055_c10272	IABW01010264	AT5G37510.2	9e-33	125	CI76, EMB1467		embryo defective 1467, NADH-ubiquinone dehydrogenase, mitochondrial, putative (.1.2)	Cm000231	XP_010450510	8e-48	171	PREDICTED: NADH dehydrogenase [ubiquinone]iron-sulfur protein 1, mitochondrial-like [Camelinasativa]
DJ0055_c10273	IABW01010265	AT2G38770.1	1e-50	185	EMB2765		EMBRYO DEFECTIVE 2765, P-loop containing nucleoside triphosphate hydrolases superfamily protein (.1)	Cm000232	XP_010320696	3e-56	206	PREDICTED: intron-binding protein aquarius [Solanumlycopersicum]
DJ0055_c10274	IABW01010266	AT1G11870.2	2	29	AtSRS, OVA7		ovule abortion 7, Seryl-tRNA synthetase (.1.2.3)		no hit found		0
DJ0055_c102741	IABW01101716	AT1G29500.1	5e-35	124			SAUR-like auxin-responsive protein family (.1)	Cm000233	XP_002279356	2e-38	137	PREDICTED: auxin-responsive protein SAUR67 [Vitisvinifera]
DJ0055_c10275	IABW01010267	AT1G57790.1	4e-15	75			F-box family protein (.1)	Cm000234	XP_019163510	5e-24	105	PREDICTED: F-box/kelch-repeat protein At1g57790-like[Ipomoea nil]
DJ0055_c102758	IABW01101733	AT2G38540.1	3.2	28	ATLTP1, LP1		ARABIDOPSIS THALIANA LIPID TRANSFER PROTEIN 1, lipid transfer protein 1 (.1)		no hit found		0
DJ0055_c10276	IABW01010268	AT2G35350.1	0.74	30	PLL1		poltergeist like 1 (.1)		OIT30292	2e-18	74	hypothetical protein A4A49_38570 [Nicotiana attenuata]
DJ0055_c10277	IABW01010269	ATCG00170.1	0	701	ATCG00170.1, RPOC2		DNA-directed RNA polymerase family protein (.1)	Cm000235	APA33765	0	934	RNA polymerase beta' subunit (chloroplast) [Taraxacumofficinale]
DJ0055_c10278	IABW01010270	AT5G24860.1	3.8	28	ATFPF1, FPF1		ARABIDOPSIS FLOWERING PROMOTING FACTOR 1, flowering promoting factor 1 (.1)		no hit found		0
DJ0055_c102785	IABW01101760	AT1G72990.1	2.8	29	BGAL17		beta-galactosidase 17 (.1.2)		no hit found		0
DJ0055_c10279	IABW01010271	AT3G43590.1	0.072	34			zinc knuckle (CCHC-type) family protein (.1)		no hit found		0
DJ0055_c1028	IABW01001026	AT2G19930.1	4.4	29			RNA-dependent RNA polymerase family protein (.1)		no hit found		0
DJ0055_c10280	IABW01010272	AT5G51030.1	2e-108	331			NAD(P)-binding Rossmann-fold superfamily protein (.1)	Cm000236	OIT01657	e-117	358	(+)-neomenthol dehydrogenase [Nicotiana attenuata]
DJ0055_c10281	IABW01010273	AT3G55200.1	3.3	29	AtSAP130a		Arabidopsis thaliana spliceosome-associated protein 130 a, Cleavage and polyadenylation specificity factor (CPSF) A subunit protein (.1)		no hit found		0
DJ0055_c10282	IABW01010274	AT3G28890.1	2.3	29	AtRLP43		receptor like protein 43 (.1.2)		no hit found		0
DJ0055_c10283	IABW01010275	AT4G18690.1	5e-31	120			unknown protein	Cm000237	XP_010274492	4e-55	187	PREDICTED: transcription factor TGA2.3-like [Nelumbonucifera]
DJ0055_c10284	IABW01010276	AT5G64200.1	0.0003	42	ATSC35, At-SC35		ARABIDOPSIS THALIANA ORTHOLOG OF HUMAN SPLICING FACTOR SC35, ortholog of human splicing factor SC35 (.1.2)		OIW15654	2e-10	64	hypothetical protein TanjilG_08410 [Lupinusangustifolius]
DJ0055_c10285	IABW01010277	AT5G45700.1	3e-65	211			Haloacid dehalogenase-like hydrolase (HAD) superfamily protein (.1)	Cm000238	OIT36254	e-100	307	mitochondrial import inner membrane translocase subunittim50 [Nicotiana attenuata]
DJ0055_c10286	IABW01010278	AT5G46830.1	2.4	29	ATNIG1, bHLH028	bHLH	NACL-inducible gene 1 (.1)		no hit found		0
DJ0055_c102869	IABW01101844	AT2G47390.1	3e-81	266			Prolyl oligopeptidase family protein (.1)	Cm000239	OIW17435	2e-84	268	hypothetical protein TanjilG_22547 [Lupinusangustifolius]
DJ0055_c10287	IABW01010279	AT1G13940.1	2.2	27			Plant protein of unknown function (DUF863) (.1)		Q8LFJ8	4e-08	53	RecName: Full=Replication protein A 32 kDa subunit B;Short=AtRPA32B; Short=RP-A p32 B; AltName: Full=DNAreplication protein A2 subunit B; AltName:Full=Replication factor A protein 2 B; Short=AtRPA2 B;Short=RF-A protein 2 B; AltName: Full=Replicon proteinA2 B
DJ0055_c10288	IABW01010280	AT5G18960.1	0.17	32	FRS12	FAR1	FAR1-related sequence 12 (.1)		XP_002265512	1e-11	67	PREDICTED: uncharacterized protein LOC100246698isoform X1 [Vitis vinifera]
DJ0055_c10289	IABW01010281	AT4G18310.1	0.033	35			unknown protein		XP_010676008	7e-08	57	PREDICTED: uncharacterized protein LOC104891917[Beta vulgaris subsp. vulgaris]
DJ0055_c1029	IABW01001027	AT1G75820.1	6e-169	501	ATCLV1, FLO5, FAS3, CLV1		FLOWER DEVELOPMENT 5, FASCIATA 3, CLAVATA 1, Leucine-rich receptor-like protein kinase family protein (.1)	Cm000240	XP_002279563	e-169	505	PREDICTED: receptor protein kinase CLAVATA1 [Vitisvinifera]
DJ0055_c10290	IABW01010282	AT2G27590.1	4e-102	307			S-adenosyl-L-methionine-dependent methyltransferases superfamily protein (.1)	Cm000241	XP_004241315	e-107	324	PREDICTED: uncharacterized protein LOC101250417[Solanum lycopersicum]
DJ0055_c10291	IABW01010283	AT5G24080.1	4e-143	416			Protein kinase superfamily protein (.1)	Cm000242	XP_019081566	e-149	444	PREDICTED: G-type lectin S-receptor-likeserine/threonine-protein kinase At5g24080 isoform X2[Vitis vinifera]
DJ0055_c10292	IABW01010284	AT2G33330.1	0.002	39	PDLP3		plasmodesmata-located protein 3 (.1)		XP_019264818	5e-14	75	PREDICTED: cysteine-rich repeat secretory protein3-like isoform X2 [Nicotiana attenuata]
DJ0055_c10293	IABW01010285	AT5G16540.1	1.2	30	ZFN3	C3H	zinc finger nuclease 3 (.1.2.3)		XP_010543032	3e-05	38	PREDICTED: leucine-rich repeat extensin-like protein3 [Tarenaya hassleriana]
DJ0055_c10294	IABW01010286	AT3G03510.1	0.61	31			Phototropic-responsive NPH3 family protein (.1)		no hit found		0
DJ0055_c102946	IABW01101920	AT2G46060.1	3e-09	58			transmembrane protein-related (.1.2)	Cm000243	XP_019190485	2e-21	100	PREDICTED: uncharacterized protein LOC109184895isoform X2 [Ipomoea nil]
DJ0055_c10295	IABW01010287	AT5G57740.1	5e-155	432	XBAT32		XB3 ortholog 2 in Arabidopsis thaliana (.1)	Cm000244	XP_002269428	0	590	PREDICTED: probable E3 ubiquitin-protein ligase XBOS32[Vitis vinifera]
DJ0055_c10296	IABW01010288	AT5G21990.1	2.7	29	OEP61, TPR7		tetratricopeptide repeat 7, outer envelope protein 61, Tetratricopeptide repeat (TPR)-like superfamily protein (.1)		no hit found		0
DJ0055_c10297	IABW01010289	no hit	9999	0					no hit found		0
DJ0055_c10298	IABW01010290	AT5G22930.1	1e-10	62			Protein of unknown function (DUF1635) (.1)	Cm000245	OIT29052	4e-66	220	hypothetical protein A4A49_16444 [Nicotiana attenuata]
DJ0055_c10299	IABW01010291	AT1G29880.1	0.002	37			glycyl-tRNA synthetase / glycine--tRNA ligase (.1)		no hit found		0
DJ0055_c103	IABW01000103	AT1G60989.1	0.36	30	SCRL7		SCR-like 7 (.1)		no hit found		0
DJ0055_c1030	IABW01001028	AT1G59520.3	1e-148	439	CW7		CW7 (.1.2.3)	Cm000246	XP_002285434	0	605	PREDICTED: uncharacterized protein KIAA0930 homologisoform X1 [Vitis vinifera]
DJ0055_c10300	IABW01010292	AT2G29940.1	0.32	32	ABCG31, PDR3, ATPDR3		ATP-binding cassette G31, pleiotropic drug resistance 3 (.1)		no hit found		0
DJ0055_c10301	IABW01010293	AT5G12890.1	4e-123	380			UDP-Glycosyltransferase superfamily protein (.1)	Cm000247	OIT39196	e-160	481	udp-glycosyltransferase 92a1 [Nicotiana attenuata]
DJ0055_c10302	IABW01010294	AT5G48150.1	4e-170	500	PAT1	GRAS	phytochrome a signal transduction 1, GRAS family transcription factor (.1.2)	Cm000248	OIT29537	0	711	chitin-inducible gibberellin-responsive protein 1[Nicotiana attenuata]
DJ0055_c10303	IABW01010295	no hit	9999	0					no hit found		0
DJ0055_c10304	IABW01010296	AT5G49030.1	4e-26	105	OVA2		ovule abortion 2, tRNA synthetase class I (I, L, M and V) family protein (.1), tRNA synthetase class I (I, L, M and V) family protein (.2), tRNA synthetase class I (I, L, M and V) family protein (.3)	Cm000249	XP_010248472	1e-33	130	PREDICTED: isoleucine--tRNA ligase,chloroplastic/mitochondrial isoform X2 [Nelumbo nucifera]
DJ0055_c10305	IABW01010297	AT1G80440.1	3e-41	137			Galactose oxidase/kelch repeat superfamily protein (.1)	Cm000250	XP_004249296	e-121	261	PREDICTED: F-box/kelch-repeat protein At1g15670-like[Solanum lycopersicum]
DJ0055_c10306	IABW01010298	AT1G14750.1	1.2	29	SDS		SOLO DANCERS, Cyclin family protein (.1.2)		no hit found		0
DJ0055_c10307	IABW01010299	AT2G44520.1	8e-94	295	COX10		cytochrome c oxidase 10 (.1)	Cm000251	OIT30795	2e-99	314	protoheme ix farnesyltransferase, mitochondrial[Nicotiana attenuata]
DJ0055_c103071	IABW01102045	AT1G30460.1	4e-173	503	CPSF30, ATCPSF30		ARABIDOPSIS THALIANA CLEAVAGE AND POLYADENYLATION SPECIFICITY FACTOR 30, cleavage and polyadenylation specificity factor 30 (.1.2)	Cm000252	XP_019169838	0	644	PREDICTED: 30-kDa cleavage and polyadenylationspecificity factor 30-like [Ipomoea nil]
DJ0055_c10308	IABW01010300	AT4G35560.2	2e-54	134	DAW1		DUO1-activated WD40 1, Transducin/WD40 repeat-like superfamily protein (.1.2)	Cm000253	XP_002280019	4e-95	192	PREDICTED: uncharacterized protein LOC100262676isoform X1 [Vitis vinifera]
DJ0055_c10309	IABW01010301	AT5G04280.1	0.011	37	AtRZ-1c		AtRZ-1c, RNA-binding (RRM/RBD/RNP motifs) family protein with retrovirus zinc finger-like domain (.1)		APU93382	7e-33	136	putative gag-pol polyprotein [Marshallia obovata]
DJ0055_c1031	IABW01001029	AT4G33730.1	5e-16	62			CAP (Cysteine-rich secretory proteins, Antigen 5, and Pathogenesis-related 1 protein) superfamily protein (.1)	Cm000254	XP_010432521	7e-15	65	PREDICTED: pathogenesis-related protein 1-like[Camelina sativa]
DJ0055_c10310	IABW01010302	AT5G50410.1	1e-47	169			unknown protein	Cm000255	XP_002283774	2e-59	203	PREDICTED: uncharacterized protein LOC100247333[Vitis vinifera]
DJ0055_c103108	IABW01102082	AT2G02930.1	1e-18	83	GST16, ATGSTF3		GLUTATHIONE S-TRANSFERASE 16, glutathione S-transferase F3 (.1)	Cm000256	XP_019164253	2e-21	96	PREDICTED: glutathione S-transferase-like isoform X3[Ipomoea nil]
DJ0055_c10311	IABW01010303	AT3G13170.1	1e-58	164	ATSPO11-1		Spo11/DNA topoisomerase VI, subunit A protein (.1)	Cm000257	OIT00533	1e-60	166	meiotic recombination protein spo11-1 [Nicotianaattenuata]
DJ0055_c10312	IABW01010304	AT4G01590.1	8e-10	58			unknown protein	Cm000258	XP_019199404	9e-43	154	PREDICTED: DNA-directed RNA polymerase III subunitRPC7-like [Ipomoea nil]
DJ0055_c10313	IABW01010305	AT5G60450.1	7e-53	192	ARF4	ARF	auxin response factor 4 (.1)	Cm000259	XP_002285019	5e-96	315	PREDICTED: auxin response factor 4 [Vitis vinifera]
DJ0055_c10314	IABW01010306	AT5G11530.1	9e-07	51	EMF1		embryonic flower 1 (EMF1) (.1)	Cm000260	XP_010541262	5e-11	69	PREDICTED: protein EMBRYONIC FLOWER 1-like [Tarenayahassleriana]
DJ0055_c10315	IABW01010307	AT1G01580.1	0.33	32	FRD1, ATFRO2, FRO2		FERRIC CHELATE REDUCTASE DEFECTIVE 1, ferric reduction oxidase 2 (.1)		no hit found		0
DJ0055_c10316	IABW01010308	AT5G44510.1	0.012	38	TAO1		target of AVRB operation1 (.1)		BAJ53233	1e-10	56	JHL06P13.14 [Jatropha curcas]
DJ0055_c10317	IABW01010309	AT3G15350.1	0.79	31			Core-2/I-branching beta-1,6-N-acetylglucosaminyltransferase family protein (.1.2)		XP_010540308	5e-08	58	PREDICTED: uncharacterized protein LOC104814124[Tarenaya hassleriana]
DJ0055_c10318	IABW01010310	AT5G52230.1	1.3	29	MBD13		methyl-CPG-binding domain protein 13 (.1.2)		no hit found		0
DJ0055_c10319	IABW01010311	AT5G60930.1	0	583			P-loop containing nucleoside triphosphate hydrolases superfamily protein (.1)	Cm000261	GAV66836	0	647	LOW QUALITY PROTEIN: Kinesin domain-containing protein[Cephalotus follicularis]
DJ0055_c1032	IABW01001030	AT1G75620.1	2e-147	441			glyoxal oxidase-related protein (.1)	Cm000262	GAV83962	0	642	Glyoxal_oxid_N domain-containing protein/DUF1929domain-containing protein [Cephalotus follicularis]
DJ0055_c10320	IABW01010312	AT1G07420.1	1e-164	468	SMO2-1, ATSMO1, ATSMO2-2, SMO2-2		Arabidopsis thaliana sterol 4-alpha-methyl oxidase 1, sterol 4-alpha-methyl-oxidase 2-1 (.1.2)	Cm000263	XP_010557235	e-175	499	PREDICTED: methylsterol monooxygenase 2-2 [Tarenayahassleriana]
DJ0055_c10321	IABW01010313	AT3G01960.1	0.01	35			unknown protein		XP_002271244	2e-20	89	PREDICTED: uncharacterized protein LOC100263446[Vitis vinifera]
DJ0055_c103218	IABW01102191	no hit	9999	0					no hit found		0
DJ0055_c10322	IABW01010314	AT1G75990.1	2	30			PAM domain (PCI/PINT associated module) protein (.1)		no hit found		0
DJ0055_c103228	IABW01102201	AT1G15170.1	2e-100	308			MATE efflux family protein (.1)	Cm000264	XP_002280212	e-133	396	PREDICTED: protein DETOXIFICATION 12 [Vitis vinifera]
DJ0055_c10323	IABW01010315	AT3G53180.1	6e-28	114	NodGS		nodulin/glutamine synthase-like protein, glutamate-ammonia ligases;catalytics;glutamate-ammonia ligases (.1)	Cm000265	OIT26909	3e-45	97	hypothetical protein A4A49_30463 [Nicotiana attenuata]
DJ0055_c10324	IABW01010316	AT2G40070.1	1e-36	139			unknown protein	Cm000266	XP_010262830	2e-58	180	PREDICTED: nascent polypeptide-associated complexsubunit alpha, muscle-specific form-like isoform X1[Nelumbo nucifera]
DJ0055_c10325	IABW01010317	AT3G11980.1	0	430	FAR2, MS2		MALE STERILITY 2, FATTY ACID REDUCTASE 2, Jojoba acyl CoA reductase-related male sterility protein (.1)	Cm000267	OIT04398	0	460	fatty acyl-coa reductase 2 [Nicotiana attenuata]
DJ0055_c10326	IABW01010318	AT5G15350.1	1.9	31	AtENODL17		early nodulin-like protein 17 (.1)		XP_010647098	e-161	210	PREDICTED: polyphenol oxidase, chloroplastic-like[Vitis vinifera]
DJ0055_c10327	IABW01010319	AT4G03420.1	2e-68	219			Protein of unknown function (DUF789) (.1)	Cm000268	XP_002277685	9e-74	236	PREDICTED: uncharacterized protein LOC100241481[Vitis vinifera]
DJ0055_c10328	IABW01010320	AT5G59490.1	1.1	29			Haloacid dehalogenase-like hydrolase (HAD) superfamily protein (.1)		no hit found		0
DJ0055_c10329	IABW01010321	AT4G31860.1	0	551			Protein phosphatase 2C family protein (.1.2)	Cm000269	GAV71451	0	559	PP2C domain-containing protein [Cephalotus follicularis]
DJ0055_c1033	IABW01001031	AT3G44850.1	0	714			Protein kinase superfamily protein (.1)	Cm000270	XP_004250999	0	835	PREDICTED: serine/threonine-protein kinase SRPK[Solanum lycopersicum]
DJ0055_c10330	IABW01010322	AT1G67120.1	4e-09	60			ATPases;nucleotide binding;ATP binding;nucleoside-triphosphatases;transcription factor binding (.1)	Cm000271	XP_019077736	2e-10	69	PREDICTED: midasin isoform X2 [Vitis vinifera]
DJ0055_c10331	IABW01010323	AT3G60080.1	9e-17	80			RING/U-box superfamily protein (.1)	Cm000272	XP_002271062	7e-50	176	PREDICTED: E3 ubiquitin-protein ligase RING1-like[Vitis vinifera]
DJ0055_c10332	IABW01010324	AT1G05300.1	3e-100	306	ZIP5		zinc transporter 5 precursor (.1.2)	Cm000273	XP_002264621	e-131	389	PREDICTED: zinc transporter 8 [Vitis vinifera]
DJ0055_c10333	IABW01010325	AT1G06840.1	7e-18	75			Leucine-rich repeat protein kinase family protein (.1)	Cm000274	GAV88039	2e-24	85	LRR_1 domain-containing protein/Pkinase_Tyrdomain-containing protein/LRRNT_2 domain-containingprotein [Cephalotus follicularis]
DJ0055_c103331	IABW01102304	AT4G00720.1	7e-131	326	ASKTHETA, ATSK32		SHAGGY-LIKE PROTEIN KINASE THETA, shaggy-like protein kinase 32 (.1)	Cm000275	XP_019152225	e-128	322	PREDICTED: shaggy-related protein kinaseepsilon-like isoform X1 [Ipomoea nil]
DJ0055_c10334	IABW01010326	AT1G66330.1	6e-153	449			senescence-associated family protein (.1.2)	Cm000276	XP_019080650	0	538	PREDICTED: uncharacterized protein LOC100251878 [Vitisvinifera]
DJ0055_c10335	IABW01010327	AT4G28070.2	3.1	29			AFG1-like ATPase family protein (.1.2)		XP_019082128	1e-05	49	PREDICTED: uncharacterized protein LOC100244921isoform X3 [Vitis vinifera]
DJ0055_c103354	IABW01102327	AT4G05420.1	5e-180	533	DDB1A		damaged DNA binding protein 1A (.1.2)	Cm000277	XP_019190625	e-176	527	PREDICTED: DNA damage-binding protein 1-like [Ipomoeanil]
DJ0055_c10336	IABW01010328	AT5G08640.1	2e-129	383	ATFLS1, FLS		flavonol synthase 1 (.1.2)	Cm000278	ALG75883	0	578	flavonol synthase [Carthamus tinctorius]
DJ0055_c10337	IABW01010329	AT5G63700.1	3e-58	207			zinc ion binding;DNA binding (.1)	Cm000279	XP_010657934	e-114	368	PREDICTED: uncharacterized protein At5g08430 isoformX3 [Vitis vinifera]
DJ0055_c10338	IABW01010330	AT4G07400.1	0	548	VFB3		VIER F-box proteine 3 (.1)	Cm000280	OIT04199	0	671	f-box protein [Nicotiana attenuata]
DJ0055_c10339	IABW01010331	AT3G45790.1	2	30			Protein kinase superfamily protein (.1)		no hit found		0
DJ0055_c1034	IABW01001032	AT3G21190.1	8e-176	508			O-fucosyltransferase family protein (.1)	Cm000281	XP_019194526	0	557	PREDICTED: uncharacterized protein At1g04910 [Ipomoeanil]
DJ0055_c10340	IABW01010332	AT5G22800.1	1e-119	374	EMB86, EMB263, EMB1030		EMBRYO DEFECTIVE 86, EMBRYO DEFECTIVE 263, EMBRYO DEFECTIVE 1030, Alanyl-tRNA synthetase, class IIc (.1)	Cm000282	XP_002278951	e-139	430	PREDICTED: alanine--tRNA ligase,chloroplastic/mitochondrial [Vitis vinifera]
DJ0055_c10341	IABW01010333	AT1G02140.1	2e-90	279	MAGO, HAP1, MEE63		MATERNAL EFFECT EMBRYO ARREST 63, HAPLESS 1, mago nashi family protein (.1)	Cm000283	OIT21364	1e-95	296	protein mago nashi-like protein [Nicotiana attenuata]
DJ0055_c10342	IABW01010334	AT4G33150.1	2e-35	138	LKR/SDH, SDH		lysine-ketoglutarate reductase/saccharopine dehydrogenase bifunctional enzyme (.1.2.3)	Cm000284	XP_010247401	3e-81	172	PREDICTED: alpha-aminoadipic semialdehydesynthase-like [Nelumbo nucifera]
DJ0055_c10343	IABW01010335	AT1G47900.1	7.2	28			Plant protein of unknown function (DUF869) (.1), Plant protein of unknown function (DUF869) (.2)		no hit found		0
DJ0055_c10344	IABW01010336	AT2G17770.2	3e-09	56	FDP, ATBZIP27	bZIP	FD PARALOG, basic region/leucine zipper motif 27 (.1.2)	Cm000285	GAV74719	1e-26	97	LOW QUALITY PROTEIN: bZIP_2 domain-containing protein,partial [Cephalotus follicularis]
DJ0055_c10345	IABW01010337	AT2G40030.1	3.1	29	NRPE1, DMS5, ATNRPD1B, DRD3, NRPD1b		DEFECTIVE IN MERISTEM SILENCING 5, nuclear RNA polymerase D1B (.1)		no hit found		0
DJ0055_c10346	IABW01010338	AT5G22100.1	1e-137	402			RNA cyclase family protein (.1)	Cm000286	XP_010273558	e-167	481	PREDICTED: probable RNA 3'-terminal phosphatecyclase-like protein [Nelumbo nucifera]
DJ0055_c10347	IABW01010339	AT1G53903.1	3e-21	89			Protein of unknown function (DUF581) (.1)	Cm000287	OIT28844	2e-27	110	hypothetical protein A4A49_18222 [Nicotiana attenuata]
DJ0055_c10348	IABW01010340	AT5G53350.1	0.007	37	CLPX		CLP protease regulatory subunit X (.1)		no hit found		0
DJ0055_c10349	IABW01010341	AT1G44835.2	8e-67	129			YbaK/aminoacyl-tRNA synthetase-associated domain (.1.2)	Cm000288	OIT02399	3e-93	208	hypothetical protein A4A49_21934 [Nicotiana attenuata]
DJ0055_c1035	IABW01001033	AT3G49490.1	9e-10	61			unknown protein	Cm000289	XP_010662937	7e-22	77	PREDICTED: uncharacterized protein LOC100853355 [Vitisvinifera]
DJ0055_c10350	IABW01010342	AT5G19820.1	2e-24	92	EMB2734		embryo defective 2734, ARM repeat superfamily protein (.1)	Cm000290	XP_019463622	9e-27	102	PREDICTED: importin-5-like [Lupinus angustifolius]
DJ0055_c10351	IABW01010343	AT2G02720.1	0.044	34			Pectate lyase family protein (.1)		OIW06705	4e-05	48	hypothetical protein TanjilG_04099 [Lupinusangustifolius]
DJ0055_c10352	IABW01010344	AT5G07830.1	4e-123	330	ATGUS2		glucuronidase 2 (.1)	Cm000291	GAV81568	e-136	356	Glyco_hydro_79n domain-containing protein [Cephalotusfollicularis]
DJ0055_c10353	IABW01010345	AT1G13220.2	5e-07	50	CRWN2, LINC2		LITTLE NUCLEI2, CROWDED NUCLEI 2, nuclear matrix constituent protein-related (.1.2)	Cm000292	XP_010648047	2e-25	111	PREDICTED: protein CROWDED NUCLEI 1 [Vitis vinifera]
DJ0055_c10354	IABW01010346	AT2G28000.1	7e-82	176	Cpn60alpha1, SLP, CH-CPN60A, CPN60A		SCHLEPPERLESS, chaperonin-60alpha1, CHLOROPLAST CHAPERONIN 60ALPHA, chaperonin-60alpha (.1)	Cm000293	OIS96575	8e-94	192	rubisco large subunit-binding protein subunit alpha,chloroplastic [Nicotiana attenuata]
DJ0055_c10355	IABW01010347	AT3G12920.1	1.2	31	BRG3		BOI-related gene 3, SBP (S-ribonuclease binding protein) family protein (.1)		no hit found		0
DJ0055_c10356	IABW01010348	AT5G58830.1	8.6	27			Subtilisin-like serine endopeptidase family protein (.1)		no hit found		0
DJ0055_c10357	IABW01010349	AT3G24550.1	5e-140	311	ATPERK1		proline-rich extensin-like receptor kinase 1, proline extensin-like receptor kinase 1 (.1)	Cm000294	OIT05268	e-161	357	proline-rich receptor-like protein kinase perk1 [Nicotianaattenuata]
DJ0055_c10358	IABW01010350	AT1G03280.1	5e-107	336			Transcription factor TFIIE, alpha subunit (.1)	Cm000295	XP_003633196	0	572	PREDICTED: general transcription factor IIE subunit 1isoform X2 [Vitis vinifera]
DJ0055_c10359	IABW01010351	AT5G09760.1	8e-162	378			Plant invertase/pectin methylesterase inhibitor superfamily (.1)	Cm000296	XP_002275192	e-174	382	PREDICTED: probable pectinesterase/pectinesteraseinhibitor 51 [Vitis vinifera]
DJ0055_c1036	IABW01001034	AT3G16000.1	1e-105	235	MFP1		MAR binding filament-like protein 1 (.1)	Cm000297	XP_002284745	e-155	308	PREDICTED: MAR-binding filament-like protein 1-1isoform X1 [Vitis vinifera]
DJ0055_c10360	IABW01010352	AT5G54720.1	1.6	29			Ankyrin repeat family protein (.1)		no hit found		0
DJ0055_c10361	IABW01010353	AT4G00150.1	2e-45	162	ATHAM3, SCL6, LOM3	GRAS	LOST MERISTEMS 3, ARABIDOPSIS THALIANA HAIRY MERISTEM 3, GRAS family transcription factor (.1)	Cm000298	XP_019155188	2e-74	247	PREDICTED: scarecrow-like protein 6 isoform X2[Ipomoea nil]
DJ0055_c103613	IABW01102582	AT3G03380.1	1e-07	52	DEG7, DEGP7		degradation of periplasmic proteins 7, DegP protease 7 (.1)	Cm000299	XP_004231993	3e-08	58	PREDICTED: protease Do-like 7 [Solanum lycopersicum]
DJ0055_c10362	IABW01010354	AT5G67270.1	4e-144	417	ATEB1C, ATEB1H1		ATEB1-HOMOLOG1, MICROTUBULE END BINDING PROTEIN 1, end binding protein 1C (.1)	Cm000300	XP_010271073	e-155	449	PREDICTED: microtubule-associated protein RP/EB familymember 1C-like [Nelumbo nucifera]
DJ0055_c10363	IABW01010355	AT5G39000.1	4e-50	181			Malectin/receptor-like protein kinase family protein (.1)	Cm000301	XP_010660576	3e-50	177	PREDICTED: receptor-like protein kinase FERONIA [Vitisvinifera]
DJ0055_c10364	IABW01010356	AT5G22340.2	2e-30	119			unknown protein	Cm000302	XP_002273234	3e-50	177	PREDICTED: uncharacterized protein LOC100262096[Vitis vinifera]
DJ0055_c10365	IABW01010357	AT1G67410.1	3e-79	251			Exostosin family protein (.1)	Cm000303	XP_010682787	5e-84	268	PREDICTED: probable arabinosyltransferase ARAD1 [Betavulgaris subsp. vulgaris]
DJ0055_c10366	IABW01010358	AT4G21400.1	3.3	30	CRK28		cysteine-rich RLK (RECEPTOR-like protein kinase) 28 (.1)		XP_019103867	6e-07	50	PREDICTED: vegetative cell wall protein gp1-like[Beta vulgaris subsp. vulgaris]
DJ0055_c10367	IABW01010359	AT5G53350.1	2e-53	186	CLPX		CLP protease regulatory subunit X (.1)	Cm000304	OIT30119	2e-68	229	clp protease regulatory subunit clpx1, mitochondrial[Nicotiana attenuata]
DJ0055_c10368	IABW01010360	AT2G15320.1	1e-144	423			Leucine-rich repeat (LRR) family protein (.1)	Cm000305	OIT02318	e-162	471	putative lrr receptor-like serinethreonine-protein kinase[Nicotiana attenuata]
DJ0055_c10369	IABW01010361	AT5G51590.1	0.28	33			AT hook motif DNA-binding family protein (.1)		no hit found		0
DJ0055_c1037	IABW01001035	AT2G34680.1	8.7	28	AIR9		AUXIN-INDUCED IN ROOT CULTURES 9, Outer arm dynein light chain 1 protein (.1)		no hit found		0
DJ0055_c10370	IABW01010362	AT5G19720.1	1.6	28			Ribosomal protein L25/Gln-tRNA synthetase, anti-codon-binding domain (.1)		OIT03020	2e-15	75	transcription factor bhlh66 [Nicotiana attenuata]
DJ0055_c10371	IABW01010363	AT2G32450.1	0	629			Calcium-binding tetratricopeptide family protein (.1)	Cm000306	XP_004238320	0	769	PREDICTED: uncharacterized TPR repeat-containingprotein At1g05150-like [Solanum lycopersicum]
DJ0055_c10372	IABW01010364	AT4G35250.1	0	638			NAD(P)-binding Rossmann-fold superfamily protein (.1)	Cm000307	XP_004231083	0	635	PREDICTED: uncharacterized protein ycf39 [Solanumlycopersicum]
DJ0055_c10373	IABW01010365	AT4G10030.1	9e-56	181			alpha/beta-Hydrolases superfamily protein (.1)	Cm000308	XP_019152068	7e-62	204	PREDICTED: protein ABHD11 [Ipomoea nil]
DJ0055_c10374	IABW01010366	AT1G68200.1	1e-62	209		C3H	Zinc finger C-x8-C-x5-C-x3-H type family protein (.1.2)	Cm000309	XP_010662958	2e-90	287	PREDICTED: zinc finger CCCH domain-containing protein15 [Vitis vinifera]
DJ0055_c10375	IABW01010367	AT5G42400.1	2.5	30	SDG25, ATXR7		ARABIDOPSIS TRITHORAX-RELATED7, SET domain protein 25 (.1)		Q9FNR1	6e-05	49	RecName: Full=Glycine-rich RNA-binding protein 3,mitochondrial; Short=AtGR-RBP3; AltName: Full=AtRBG3;AltName: Full=Mitochondrial RNA-binding protein 2a;Short=At-mRBP2a; Flags: Precursor
DJ0055_c103758	IABW01102726	AT1G60060.1	2e-85	265			Serine/threonine-protein kinase WNK (With No Lysine)-related (.1)	Cm000310	XP_019157939	1e-86	272	PREDICTED: uncharacterized protein LOC109154657[Ipomoea nil]
DJ0055_c10376	IABW01010368	AT3G27970.1	2e-101	304			Exonuclease family protein (.1)	Cm000311	XP_004233702	e-110	329	PREDICTED: RNA exonuclease 4 [Solanum lycopersicum]
DJ0055_c103762	IABW01102730	no hit	9999	0					no hit found		0
DJ0055_c10377	IABW01010369	AT1G69450.1	3e-54	163			Early-responsive to dehydration stress protein (ERD4) (.1), Early-responsive to dehydration stress protein (ERD4) (.2)	Cm000312	XP_010661092	8e-79	246	PREDICTED: CSC1-like protein HYP1 isoform X1 [Vitisvinifera]
DJ0055_c10378	IABW01010370	AT5G08415.1	0	569			Radical SAM superfamily protein (.1)	Cm000313	OIS96486	0	588	lipoyl synthase, chloroplastic [Nicotiana attenuata]
DJ0055_c10379	IABW01010371	AT4G03130.1	3.1	30			BRCT domain-containing DNA repair protein (.1)		no hit found		0
DJ0055_c1038	IABW01001036	AT1G60200.1	2e-09	59			splicing factor PWI domain-containing protein / RNA recognition motif (RRM)-containing protein (.1)	Cm000314	XP_010247926	5e-25	74	PREDICTED: RNA-binding protein 25 isoform X1[Nelumbo nucifera]
DJ0055_c10380	IABW01010372	AT1G73080.1	6e-80	265	ATPEPR1, PEPR1		PEP1 receptor 1 (.1)	Cm000315	OIT38034	8e-99	322	receptor-like protein kinase [Nicotiana attenuata]
DJ0055_c10381	IABW01010373	AT2G23470.1	4.6	26	RUS4		ROOT UV-B SENSITIVE 4, Protein of unknown function, DUF647 (.1)		no hit found		0
DJ0055_c10382	IABW01010374	AT5G57010.1	1e-22	98			calmodulin-binding family protein (.1)	Cm000316	XP_004251676	2e-29	120	PREDICTED: IQ domain-containing protein IQM1[Solanum lycopersicum]
DJ0055_c10383	IABW01010375	AT3G20700.1	0.29	28			F-box associated ubiquitination effector family protein (.1)		no hit found		0
DJ0055_c10384	IABW01010376	AT4G23270.1	2e-07	52	CRK19		cysteine-rich RLK (RECEPTOR-like protein kinase) 19 (.1)	Cm000317	GAV89239	1e-09	57	Pkinase domain-containing protein/Stress-antifungdomain-containing protein [Cephalotus follicularis]
DJ0055_c10385	IABW01010377	AT5G52400.1	1e-105	321	CYP715A1		cytochrome P450, family 715, subfamily A, polypeptide 1, cytochrome P450, family 715, subfamily A, polypeptide 1 (.1)	Cm000318	XP_010317607	e-116	351	PREDICTED: cytokinin hydroxylase [Solanumlycopersicum]
DJ0055_c10386	IABW01010378	AT5G23810.1	5e-178	518	AAP7		amino acid permease 7 (.1.2)	Cm000319	XP_010644645	0	612	PREDICTED: probable amino acid permease 7 isoform X1[Vitis vinifera]
DJ0055_c10387	IABW01010379	AT4G16370.1	0	607	ATOPT3		oligopeptide transporter (.1)	Cm000320	OIT34039	0	696	oligopeptide transporter 3 [Nicotiana attenuata]
DJ0055_c10388	IABW01010380	AT1G22840.1	6e-68	212	CYTC-1, ATCYTC-A		CYTOCHROME C-A, CYTOCHROME C-1 (.1.2)	Cm000321	P00052	3e-68	216	RecName: Full=Cytochrome c
DJ0055_c10389	IABW01010381	AT3G01750.1	3e-15	76			Ankyrin repeat family protein (.1)	Cm000322	XP_010653937	5e-16	82	PREDICTED: uncharacterized protein LOC100242500isoform X1 [Vitis vinifera]
DJ0055_c103891	IABW01102858	AT1G06420.1	0.048	34			unknown protein		XP_019152720	4e-05	49	PREDICTED: uncharacterized protein LOC109149417isoform X7 [Ipomoea nil]
DJ0055_c1039	IABW01001037	AT1G15080.1	7e-156	449	ATLPP2, LPP2, ATPAP2		PHOSPHATIDIC ACID PHOSPHATASE 2, lipid phosphate phosphatase 2 (.1)	Cm000323	APA20283	e-176	507	lipid phosphate phosphatase 2 [Populus tomentosa]
DJ0055_c10390	IABW01010382	AT3G56970.1	1e-27	112	ORG2, bHLH038	bHLH	OBP3-RESPONSIVE GENE 3, basic helix-loop-helix (bHLH) DNA-binding superfamily protein (.1)	Cm000324	XP_010312405	4e-31	126	PREDICTED: transcription factor ORG3-like [Solanumlycopersicum]
DJ0055_c10391	IABW01010383	AT1G24290.1	4.5	29			AAA-type ATPase family protein (.1)		no hit found		0
DJ0055_c10392	IABW01010384	AT1G20200.1	0	647	HAP15, EMB2719		HAPLESS 15, EMBRYO DEFECTIVE 2719, PAM domain (PCI/PINT associated module) protein (.1)	Cm000325	XP_002279715	0	720	PREDICTED: probable 26S proteasome non-ATPaseregulatory subunit 3 [Vitis vinifera]
DJ0055_c10393	IABW01010385	AT4G13510.1	3e-144	422	ATAMT1;1, AMT1;1		ARABIDOPSIS THALIANA AMMONIUM TRANSPORT 1, ammonium transporter 1;1 (.1)	Cm000326	XP_019181511	e-167	484	PREDICTED: ammonium transporter 1 member 1 [Ipomoeanil]
DJ0055_c10394	IABW01010386	AT1G71090.1	0	565			Auxin efflux carrier family protein (.1)	Cm000327	OIS96877	0	691	protein pin-likes 2 [Nicotiana attenuata]
DJ0055_c10395	IABW01010387	AT1G06230.1	2e-44	171	GTE4		global transcription factor group E4 (.1.2.3)	Cm000328	XP_019158869	e-100	216	PREDICTED: transcription factor GTE4 isoform X1[Ipomoea nil]
DJ0055_c10396	IABW01010388	AT5G23310.1	6e-93	219	FSD3		Fe superoxide dismutase 3 (.1)	Cm000329	OIT35514	e-100	239	superoxide dismutase [fe] 3, chloroplastic [Nicotianaattenuata]
DJ0055_c10397	IABW01010389	AT1G17720.1	6e-158	281	ATBBETA, ATB BETA		Protein phosphatase 2A, regulatory subunit PR55 (.1.2)	Cm000330	GAV88855	e-129	399	hypothetical protein CFOL_v3_32276 [Cephalotusfollicularis]
DJ0055_c10398	IABW01010390	AT1G07390.3	0.36	31	AtRLP1		receptor like protein 1 (.1.2.3)		no hit found		0
DJ0055_c10399	IABW01010391	no hit	9999	0					no hit found		0
DJ0055_c103997	IABW01102964	AT3G28740.1	0.68	32	CYP81D11, CYP81D1		cytochrome P450, family 81, subfamily D, polypeptide 11, Cytochrome P450 superfamily protein (.1)		no hit found		0
DJ0055_c104	IABW01000104	AT3G54140.1	4.3	30	ATPTR1		ARABIDOPSIS THALIANA PEPTIDE TRANSPORTER 1, peptide transporter 1 (.1)		no hit found		0
DJ0055_c1040	IABW01001038	AT5G59250.1	1e-179	523			Major facilitator superfamily protein (.1)	Cm000331	GAV78303	0	664	Sugar_tr domain-containing protein [Cephalotusfollicularis]
DJ0055_c10400	IABW01010392	AT1G22790.1	5e-23	96			unknown protein	Cm000045	OIT30908	3e-35	134	hypothetical protein A4A49_10896 [Nicotiana attenuata]
DJ0055_c10401	IABW01010393	AT3G26420.1	0.003	38	ATRZ-1A		RZ-1A, RNA-binding (RRM/RBD/RNP motifs) family protein with retrovirus zinc finger-like domain (.1)		XP_010644818	1e-13	74	PREDICTED: interactor of constitutive active ROPs 4[Vitis vinifera]
DJ0055_c10402	IABW01010394	AT4G37690.1	5e-67	214			Galactosyl transferase GMA12/MNN10 family protein (.1)	Cm000332	OIW10907	1e-77	246	hypothetical protein TanjilG_27853 [Lupinusangustifolius]
DJ0055_c10403	IABW01010395	AT2G16950.1	5e-42	156	ATTRN1		transportin 1 (.1.2)	Cm000333	XP_019074488	5e-51	184	PREDICTED: transportin-1 isoform X2 [Vitis vinifera]
DJ0055_c10404	IABW01010396	AT1G68850.1	2e-113	337			Peroxidase superfamily protein (.1)	Cm000334	XP_002270660	e-126	352	PREDICTED: peroxidase 11 [Vitis vinifera]
DJ0055_c10405	IABW01010397	ATMG01320.1	1e-23	104	NAD2.2, ATMG01320.1, NAD2B		NADH DEHYDROGENASE 2.2, NADH dehydrogenase 2B (.1)	Cm000005	YP_009320207	3e-22	104	NADH dehydrogenase subunit 2 (mitochondrion)[Sinapis arvensis]
DJ0055_c10406	IABW01010398	AT1G21700.1	7e-28	114	CHB4, ATSWI3C		SWITCH/sucrose nonfermenting 3C (.1)	Cm000335	XP_010664182	2e-64	222	PREDICTED: SWI/SNF complex subunit SWI3C isoform X1[Vitis vinifera]
DJ0055_c104065	IABW01103031	AT4G22970.1	0.008	37	RSW4, AESP		RADIALLY SWOLLEN 4, homolog of separase (.1.2)		no hit found		0
DJ0055_c104067	IABW01103033	AT4G16150.1	4e-41	146		CAMTA	calmodulin binding;transcription regulators (.1)	Cm000336	XP_010314664	3e-41	150	PREDICTED: calmodulin-binding transcription factorSR3L isoform X1 [Solanum lycopersicum]
DJ0055_c10407	IABW01010399	AT5G53730.1	1e-64	206			Late embryogenesis abundant (LEA) hydroxyproline-rich glycoprotein family (.1)	Cm000337	GAV73261	e-100	299	LEA_2 domain-containing protein [Cephalotusfollicularis]
DJ0055_c10408	IABW01010400	AT4G03430.1	2e-61	213	EMB2770, STA1		STABILIZED 1, EMBRYO DEFECTIVE 2770, pre-mRNA splicing factor-related (.1)	Cm000338	XP_010245311	2e-74	253	PREDICTED: protein STABILIZED1 [Nelumbo nucifera]
DJ0055_c10409	IABW01010401	AT1G03350.1	1e-19	92			BSD domain-containing protein (.1)	Cm000339	XP_002273759	1e-61	219	PREDICTED: BSD domain-containing protein 1 [Vitisvinifera]
DJ0055_c1041	IABW01001039	AT4G39010.1	0.81	30	ATGH9B18		glycosyl hydrolase 9B18 (.1)		no hit found		0
DJ0055_c10410	IABW01010402	AT5G64220.1	7e-98	318		CAMTA	Calmodulin-binding transcription activator protein with CG-1 and Ankyrin domains (.1.2)	Cm000340	XP_010645223	e-143	443	PREDICTED: calmodulin-binding transcription activator3 isoform X3 [Vitis vinifera]
DJ0055_c10411	IABW01010403	no hit	9999	0					no hit found		0
DJ0055_c10412	IABW01010404	AT1G26630.1	0.79	30	ATELF5A-2, FBR12		FUMONISIN B1-RESISTANT12, EUKARYOTIC ELONGATION FACTOR 5A-2, Eukaryotic translation initiation factor 5A-1 (eIF-5A 1) protein (.1), Eukaryotic translation initiation factor 5A-1 (eIF-5A 1) protein (.2)		no hit found		0
DJ0055_c10413	IABW01010405	AT2G45500.1	2e-18	86			AAA-type ATPase family protein (.1.2)	Cm000341	XP_019189816	3e-21	98	PREDICTED: spastin [Ipomoea nil]
DJ0055_c10414	IABW01010406	AT5G07740.1	8e-07	51			actin binding (.1)	Cm000342	XP_010258423	8e-07	55	PREDICTED: formin-like protein 20 [Nelumbo nucifera]
DJ0055_c10415	IABW01010407	AT3G02230.1	0	639	ATRGP1, RGP1		ARABIDOPSIS THALIANA REVERSIBLY GLYCOSYLATED POLYPEPTIDE 1, reversibly glycosylated polypeptide 1 (.1)	Cm000343	XP_019200005	0	694	PREDICTED: UDP-arabinopyranose mutase 1 [Ipomoea nil]
DJ0055_c10416	IABW01010408	AT1G78940.2	0.67	32			Protein kinase protein with adenine nucleotide alpha hydrolases-like domain (.1.2)		no hit found		0
DJ0055_c104163	IABW01103128	AT3G22142.1	0.003	39			Bifunctional inhibitor/lipid-transfer protein/seed storage 2S albumin superfamily protein (.1)		XP_010490023	2e-59	211	PREDICTED: proline-rich extensin-like protein EPR1isoform X1 [Camelina sativa]
DJ0055_c10417	IABW01010409	AT1G22270.1	3.5	28			Trm112p-like protein (.1)		no hit found		0
DJ0055_c10418	IABW01010410	AT1G06490.1	0.23	33	CalS7, ATGSL7, ATGSL07		callose synthase 7, Arabidopsis thaliana glucan synthase-like 7, glucan synthase-like 7 (.1)		no hit found		0
DJ0055_c10419	IABW01010411	no hit	9999	0					no hit found		0
DJ0055_c1042	IABW01001040	no hit	9999	0					XP_019176222	3e-43	152	PREDICTED: putative ripening-related protein 7[Ipomoea nil]
DJ0055_c10420	IABW01010412	AT1G12420.1	8e-71	230	ACR8		ACT domain repeat 8 (.1)	Cm000344	OIS99748	1e-76	249	act domain-containing protein acr8 [Nicotiana attenuata]
DJ0055_c10421	IABW01010413	AT3G20240.1	1e-21	91			Mitochondrial substrate carrier family protein (.1)	Cm000345	XP_019077744	8e-28	111	PREDICTED: probable mitochondrial adenine nucleotidetransporter BTL1 isoform X4 [Vitis vinifera]
DJ0055_c10422	IABW01010414	AT2G33170.1	5e-117	367			Leucine-rich repeat receptor-like protein kinase family protein (.1)	Cm000346	XP_010245658	e-126	393	PREDICTED: probable leucine-rich repeat receptor-likeprotein kinase At2g33170 [Nelumbo nucifera]
DJ0055_c10423	IABW01010415	AT2G28000.1	3e-10	58	Cpn60alpha1, SLP, CH-CPN60A, CPN60A		SCHLEPPERLESS, chaperonin-60alpha1, CHLOROPLAST CHAPERONIN 60ALPHA, chaperonin-60alpha (.1)	Cm000347	XP_010510705	4e-09	59	PREDICTED: chaperonin 60 subunit alpha 1,chloroplastic [Camelina sativa]
DJ0055_c10424	IABW01010416	AT5G57420.1	8e-36	128	IAA33		indole-3-acetic acid inducible 33 (.1)	Cm000348	XP_002268816	1e-48	165	PREDICTED: auxin-responsive protein IAA33 [Vitisvinifera]
DJ0055_c10425	IABW01010417	AT1G63680.1	6e-94	285	APG13, ATMURE, PDE316		PIGMENT DEFECTIVE EMBRYO 316, ALBINO OR PALE-GREEN 13, acid-amino acid ligases;ligases;ATP binding;ATP binding;ligases (.1)	Cm000349	APA20211	2e-92	286	acid-amino acid ligase [Populus tomentosa]
DJ0055_c10426	IABW01010418	AT5G49400.1	2e-50	175			zinc knuckle (CCHC-type) family protein (.1)	Cm000350	XP_004229003	e-118	355	PREDICTED: zinc finger CCHC domain-containing protein10 [Solanum lycopersicum]
DJ0055_c10427	IABW01010419	AT1G53710.1	8e-152	449			Calcineurin-like metallo-phosphoesterase superfamily protein (.1.2)	Cm000351	XP_019196713	e-175	514	PREDICTED: uncharacterized protein C630.12 [Ipomoeanil]
DJ0055_c10428	IABW01010420	AT1G79090.1	0.36	32			unknown protein		no hit found		0
DJ0055_c10429	IABW01010421	no hit	9999	0					no hit found		0
DJ0055_c1043	IABW01001041	AT4G23990.1	1e-30	122	ATCSLG3		ARABIDOPSIS THALIANA CELLULOSE SYNTHASE-LIKE G3, cellulose synthase like G3 (.1)	Cm000352	XP_002264299	3e-52	178	PREDICTED: cellulose synthase-like protein G3 [Vitisvinifera]
DJ0055_c10430	IABW01010422	AT2G37060.1	2e-17	80	NF-YB8	NF-YB	nuclear factor Y, subunit B8, nuclear factor Y, subunit B8 (.1.2.3)	Cm000353	XP_010528129	4e-17	83	PREDICTED: nuclear transcription factor Y subunitB-8-like isoform X2 [Tarenaya hassleriana]
DJ0055_c104304	IABW01103266	AT3G24230.1	2e-119	362			Pectate lyase family protein (.1)	Cm000354	P27759	e-160	468	RecName: Full=Pectate lyase 5; AltName: Full=Antigen Amb aI; AltName: Full=Antigen E; Short=AgE; AltName:Full=Pollen allergen Amb a 1.1; AltName: Allergen=Amb a1.1; Flags: Precursor
DJ0055_c10431	IABW01010423	AT4G35270.1	1e-26	112	NLP2	Nin-like	Plant regulator RWP-RK family protein (.1)	Cm000355	OIT32589	3e-31	131	protein nlp4 [Nicotiana attenuata]
DJ0055_c10432	IABW01010424	AT3G21180.1	6e-103	342	ATACA9, ACA9		autoinhibited Ca\\(2+\\)-ATPase 9, autoinhibited Ca(2+)-ATPase 9 (.1)	Cm000356	XP_019235050	e-119	392	PREDICTED: calcium-transporting ATPase 10, plasmamembrane-type-like isoform X2 [Nicotiana attenuata]
DJ0055_c10433	IABW01010425	AT4G01640.1	4.4	29			F-box associated ubiquitination effector family protein (.1)		no hit found		0
DJ0055_c104330	IABW01103291	AT1G06290.1	3e-92	292	ATACX3, ACX3		acyl-CoA oxidase 3 (.1)	Cm000357	GAV75969	e-105	329	Acyl-CoA_dh_1 domain-containing protein/ACOXdomain-containing protein/Acyl-CoA_dh_M domain-containingprotein [Cephalotus follicularis]
DJ0055_c10434	IABW01010426	AT1G56500.1	0.24	33			haloacid dehalogenase-like hydrolase family protein (.1)		no hit found		0
DJ0055_c10435	IABW01010427	AT3G26830.1	0.23	29	CYP71B15, PAD3		PHYTOALEXIN DEFICIENT 3, Cytochrome P450 superfamily protein (.1)		no hit found		0
DJ0055_c10436	IABW01010428	no hit	9999	0					no hit found		0
DJ0055_c10437	IABW01010429	AT3G06350.1	1e-05	36	EMB3004, MEE32		MATERNAL EFFECT EMBRYO ARREST 32, EMBRYO DEFECTIVE 3004, dehydroquinate dehydratase, putative / shikimate dehydrogenase, putative (.1)	Cm000358	OIS98812	3e-08	42	bifunctional 3-dehydroquinate dehydrataseshikimatedehydrogenase, chloroplastic, partial [Nicotianaattenuata]
DJ0055_c10438	IABW01010430	no hit	9999	0					no hit found		0
DJ0055_c10439	IABW01010431	AT5G63980.1	4.2	30	SUPO1, RON1, ALX8, HOS2, FRY1, ATSAL1, SAL1		suppressors of PIN1 overexpression 1, ROTUNDA 1, HIGH EXPRESSION OF OSMOTICALLY RESPONSIVE GENES 2, FIERY1, ALTERED EXPRESSION OF APX2 8, Inositol monophosphatase family protein (.1)		XP_019159369	e-162	370	PREDICTED: polyphenol oxidase II, chloroplastic[Ipomoea nil]
DJ0055_c1044	IABW01001042	AT1G21200.1	9e-46	169		Trihelix	sequence-specific DNA binding transcription factors (.1)	Cm000359	XP_004252856	e-115	357	PREDICTED: uncharacterized protein LOC101246904[Solanum lycopersicum]
DJ0055_c10440	IABW01010432	AT5G15270.2	6e-166	480			RNA-binding KH domain-containing protein (.1.2)	Cm000360	XP_019185492	0	570	PREDICTED: KH domain-containing protein At4g18375-like[Ipomoea nil]
DJ0055_c10441	IABW01010433	AT5G19060.1	0.95	29			unknown protein		no hit found		0
DJ0055_c10442	IABW01010434	AT3G22240.1	0.41	29			unknown protein		XP_002270540	3e-18	80	PREDICTED: cysteine-rich and transmembranedomain-containing protein A [Vitis vinifera]
DJ0055_c10443	IABW01010435	AT3G18035.1	3e-11	66	HON4		winged-helix DNA-binding transcription factor family protein (.1)	Cm000361	OIT31880	6e-50	188	hmg-y-related protein a [Nicotiana attenuata]
DJ0055_c10444	IABW01010436	AT4G16280.2	5e-40	132	FCA		RNA binding;abscisic acid binding (.1.2.3.4)	Cm000362	XP_004244564	2e-59	140	PREDICTED: flowering time control protein FCA[Solanum lycopersicum]
DJ0055_c10445	IABW01010437	AT2G35360.1	0.73	28			ubiquitin family protein (.1)		no hit found		0
DJ0055_c10446	IABW01010438	AT1G18485.1	0.83	30			Pentatricopeptide repeat (PPR) superfamily protein (.1)		no hit found		0
DJ0055_c104462	IABW01103422	AT3G07340.1	1e-10	61	bHLH062	bHLH	basic helix-loop-helix (bHLH) DNA-binding superfamily protein (.1)	Cm000363	XP_002264969	2e-33	132	PREDICTED: transcription factor bHLH77 [Vitisvinifera]
DJ0055_c10447	IABW01010439	AT2G36480.3	0.003	37			ENTH/VHS family protein (.1.2.3)		XP_010654041	3e-05	47	PREDICTED: polyadenylation and cleavage factorhomolog 4 [Vitis vinifera]
DJ0055_c10448	IABW01010440	AT4G39990.1	5.1	28	ATGB3, AtRABA4b, AtRab11G		ARABIDOPSIS THALIANA RAB GTPASE HOMOLOG A 4B, GTP-BINDING PROTEIN 3, RAB GTPase homolog A4B (.1)		no hit found		0
DJ0055_c10449	IABW01010441	ATMG01310.1	0.91	29	ATMG01310.1, ORF136B		unknown protein		no hit found		0
DJ0055_c104495	IABW01103454	AT5G43430.1	2e-110	325	ETFBETA		electron transfer flavoprotein beta (.1.2.3)	Cm000364	XP_010274795	e-112	334	PREDICTED: electron transfer flavoprotein subunitbeta, mitochondrial-like [Nelumbo nucifera]
DJ0055_c1045	IABW01001043	AT2G44310.1	6e-29	110			Calcium-binding EF-hand family protein (.1)	Cm000365	XP_004248972	2e-34	129	PREDICTED: uncharacterized protein LOC101248823[Solanum lycopersicum]
DJ0055_c10450	IABW01010442	AT1G56560.1	6e-137	305	A/N-InvA		alkaline/neutral invertase A, Plant neutral invertase family protein (.1)	Cm000366	GAV79400	e-162	358	Glyco_hydro_100 domain-containing protein [Cephalotusfollicularis]
DJ0055_c10451	IABW01010443	AT5G22330.1	0	671	ATTIP49A, RIN1		RESISTANCE TO PSEUDOMONAS SYRINGAE PV MACULICOLA INTERACTOR 1, P-loop containing nucleoside triphosphate hydrolases superfamily protein (.1)	Cm000367	OIS96596	0	672	ruvb-like protein 1 [Nicotiana attenuata]
DJ0055_c10452	IABW01010444	AT5G05010.1	6e-06	46			clathrin adaptor complexes medium subunit family protein (.1.2)	Cm000368	XP_010246765	3e-05	48	PREDICTED: coatomer subunit delta-2 [Nelumbonucifera]
DJ0055_c10453	IABW01010445	AT4G35100.1	1.3	30	SIMIP, PIP3A, PIP2;7, PIP3		PLASMA MEMBRANE INTRINSIC PROTEIN 3A, PLASMA MEMBRANE INTRINSIC PROTEIN 2;7, plasma membrane intrinsic protein 3 (.1.2)		no hit found		0
DJ0055_c10454	IABW01010446	AT5G18070.1	1e-51	181	DRT101		DNA-DAMAGE-REPAIR/TOLERATION 101, phosphoglucosamine mutase-related (.1)	Cm000369	OIS99780	2e-63	217	phosphoacetylglucosamine mutase [Nicotiana attenuata]
DJ0055_c10455	IABW01010447	AT1G58025.2	1e-44	170			DNA-binding bromodomain-containing protein (.1.2.3)	Cm000370	XP_010657992	1e-86	293	PREDICTED: uncharacterized protein LOC100249234isoform X3 [Vitis vinifera]
DJ0055_c10456	IABW01010448	AT3G15030.1	3e-38	147	TCP4, MEE35	TCP	maternal effect embryo arrest 35, TCP family transcription factor 4 (.1.2.3)	Cm000371	XP_019154084	6e-84	177	PREDICTED: transcription factor TCP4-like [Ipomoeanil]
DJ0055_c10457	IABW01010449	AT5G14460.1	9e-05	45			Pseudouridine synthase family protein (.1)		no hit found		0
DJ0055_c10458	IABW01010450	AT5G05080.1	1e-97	299	ATUBC22, UBC22		ubiquitin-conjugating enzyme 22 (.1.2)	Cm000372	OIT32326	e-134	398	ubiquitin-conjugating enzyme e2 22 [Nicotiana attenuata]
DJ0055_c10459	IABW01010451	AT2G11520.1	4e-165	486	CRCK3		calmodulin-binding receptor-like cytoplasmic kinase 3 (.1)	Cm000373	OIT30639	0	574	calmodulin-binding receptor-like cytoplasmic kinase 3[Nicotiana attenuata]
DJ0055_c1046	IABW01001044	AT2G22590.1	9e-128	353			UDP-Glycosyltransferase superfamily protein (.1)	Cm000374	OIT39188	e-161	446	putative udp-rhamnose:rhamnosyltransferase 1 [Nicotianaattenuata]
DJ0055_c10460	IABW01010452	AT1G30270.1	0	499	PKS17, ATCIPK23, SnRK3.23, LKS1, CIPK23		SNF1-RELATED PROTEIN KINASE 3.23, SOS2-like protein kinase 17, LOW-K+-SENSITIVE 1, CBL-interacting protein kinase 23 (.1)	Cm000375	XP_019417188	0	490	PREDICTED: CBL-interacting serine/threonine-proteinkinase 23 [Lupinus angustifolius]
DJ0055_c10461	IABW01010453	AT3G32930.1	3e-97	302			unknown protein	Cm000376	OIT05159	e-109	337	hypothetical protein A4A49_13612 [Nicotiana attenuata]
DJ0055_c10462	IABW01010454	AT5G60230.2	9e-72	227	ATSEN2, SEN2		splicing endonuclease 2 (.1.2)	Cm000377	XP_002284873	5e-98	298	PREDICTED: tRNA-splicing endonuclease subunit Sen2-1isoform X2 [Vitis vinifera]
DJ0055_c10463	IABW01010455	AT1G20890.1	1e-36	96			unknown protein	Cm000378	XP_010498529	5e-48	137	PREDICTED: uncharacterized protein LOC104776210[Camelina sativa]
DJ0055_c10464	IABW01010456	AT3G56630.1	1e-175	511	CYP94D2		cytochrome P450, family 94, subfamily D, polypeptide 2, cytochrome P450, family 94, subfamily D, polypeptide 2 (.1)	Cm000379	XP_019187452	0	565	PREDICTED: cytochrome P450 94C1 [Ipomoea nil]
DJ0055_c10465	IABW01010457	AT3G13000.2	0.015	36			Protein of unknown function, DUF547 (.1.2)		no hit found		0
DJ0055_c10466	IABW01010458	AT1G49560.1	1e-33	129		G2-like	Homeodomain-like superfamily protein (.1)	Cm000380	XP_002284970	2e-47	171	PREDICTED: myb family transcription factor EFMisoform X2 [Vitis vinifera]
DJ0055_c10467	IABW01010459	AT1G68910.1	6e-16	77	WIT2		WPP domain-interacting protein 2 (.1.2.3)	Cm000381	XP_010654218	1e-31	128	PREDICTED: WPP domain-interacting tail-anchoredprotein 2 [Vitis vinifera]
DJ0055_c10468	IABW01010460	AT1G79920.1	5e-66	224	AtHsp70-15		heat shock protein 70-15, Heat shock protein 70 (Hsp 70) family protein (.1), Heat shock protein 70 (Hsp 70) family protein (.2)	Cm000382	OIT22566	4e-82	273	heat shock 70 kda protein 15 [Nicotiana attenuata]
DJ0055_c10469	IABW01010461	AT3G52950.1	0	701			CBS / octicosapeptide/Phox/Bemp1 (PB1) domains-containing protein (.1), CBS / octicosapeptide/Phox/Bemp1 (PB1) domains-containing protein (.2)	Cm000383	XP_019253264	0	748	PREDICTED: CBS domain-containing protein CBSCBSPB3isoform X3 [Nicotiana attenuata]
DJ0055_c1047	IABW01001045	AT3G50050.1	1.6	30			Eukaryotic aspartyl protease family protein (.1)		no hit found		0
DJ0055_c10470	IABW01010462	AT1G77310.1	3.1	29			unknown protein		OIT20720	8e-23	103	methyl-cpg-binding domain-containing protein 8 [Nicotianaattenuata]
DJ0055_c10471	IABW01010463	AT1G69420.2	2e-39	140			DHHC-type zinc finger family protein (.1.2)	Cm000384	OIT26036	2e-39	145	putative protein s-acyltransferase 22 [Nicotianaattenuata]
DJ0055_c10472	IABW01010464	AT1G69910.1	0.0002	41			Protein kinase superfamily protein (.1)		no hit found		0
DJ0055_c10473	IABW01010465	AT1G13130.1	3.6	29			Cellulase (glycosyl hydrolase family 5) protein (.1)		no hit found		0
DJ0055_c10474	IABW01010466	AT3G18670.1	8e-58	197			Ankyrin repeat family protein (.1)	Cm000385	XP_019172805	1e-93	285	PREDICTED: ankyrin repeat-containing proteinITN1-like [Ipomoea nil]
DJ0055_c10475	IABW01010467	AT4G08850.1	7e-44	120			Leucine-rich repeat receptor-like protein kinase family protein (.1.2)	Cm000386	XP_010661012	1e-51	152	PREDICTED: MDIS1-interacting receptor like kinase2-like [Vitis vinifera]
DJ0055_c10476	IABW01010468	AT2G31910.1	3.3	29	ATCHX21		cation/H+ exchanger 21, cation/H+ exchanger 21, cation/H+ exchanger 21 (.1)		no hit found		0
DJ0055_c10477	IABW01010469	AT4G39955.1	9.3	24			alpha/beta-Hydrolases superfamily protein (.1)		no hit found		0
DJ0055_c104777	IABW01103729	no hit	9999	0					no hit found		0
DJ0055_c10478	IABW01010470	AT4G09670.1	2e-60	198			Oxidoreductase family protein (.1)	Cm000387	XP_010645799	3e-83	261	PREDICTED: uncharacterized oxidoreductase At4g09670[Vitis vinifera]
DJ0055_c10479	IABW01010471	AT2G17010.1	0.74	30			Mechanosensitive ion channel family protein (.1)		XP_004230386	8e-16	71	PREDICTED: uncharacterized protein LOC101247758isoform X1 [Solanum lycopersicum]
DJ0055_c1048	IABW01001046	AT4G13630.1	1e-38	152			Protein of unknown function, DUF593 (.1.2)	Cm000388	XP_019463729	3e-68	212	PREDICTED: myosin-binding protein 2-like isoform X2[Lupinus angustifolius]
DJ0055_c10480	IABW01010472	AT2G42600.2	2e-32	125	ATPPC2		phosphoenolpyruvate carboxylase 2 (.1.2)	Cm000389	Q9FV65	7e-40	150	RecName: Full=Phosphoenolpyruvate carboxylase 2; Short=PEPC2; Short=PEPCase 2; Short=ppcC
DJ0055_c10481	IABW01010473	AT3G19960.2	1e-67	230	ATM1, ATATM		myosin 1 (.1.2)	Cm000390	XP_019266822	2e-70	242	PREDICTED: myosin-1-like [Nicotiana attenuata]
DJ0055_c10482	IABW01010474	AT5G17440.1	1.6	30			LUC7 related protein (.1)		XP_019187449	3e-09	59	PREDICTED: uncharacterized protein LOC109181929[Ipomoea nil]
DJ0055_c104826	IABW01103778	AT1G77120.1	1e-163	467	ADH1, ATADH, ATADH1		ARABIDOPSIS THALIANA ALCOHOL DEHYDROGENASE, alcohol dehydrogenase 1 (.1)	Cm000391	NP_001275080	0	568	alcohol dehydrogenase 1 [Solanum tuberosum]
DJ0055_c10483	IABW01010475	AT4G38890.1	6e-47	168			FMN-linked oxidoreductases superfamily protein (.1)	Cm000392	GAV60275	1e-69	235	Dus domain-containing protein [Cephalotus follicularis]
DJ0055_c10484	IABW01010476	AT3G46450.2	8e-06	44			SEC14 cytosolic factor family protein / phosphoglyceride transfer family protein (.1.2)	Cm000393	OIS96248	3e-19	87	hypothetical protein A4A49_41304 [Nicotiana attenuata]
DJ0055_c10485	IABW01010477	AT1G20460.1	1e-19	83			unknown protein	Cm000394	XP_002285918	7e-37	133	PREDICTED: uncharacterized protein LOC100248789[Vitis vinifera]
DJ0055_c10486	IABW01010478	AT3G24820.1	9e-41	143			BSD domain-containing protein (.1)	Cm000395	OIT08280	3e-58	192	hypothetical protein A4A49_32235 [Nicotiana attenuata]
DJ0055_c10487	IABW01010479	AT2G27930.1	0.01	36			PLATZ transcription factor family protein (.1)		XP_019459591	6e-07	53	PREDICTED: uncharacterized protein LOC109359399[Lupinus angustifolius]
DJ0055_c10488	IABW01010480	AT3G52000.1	0.24	33	SCPL36		serine carboxypeptidase-like 36 (.1)		no hit found		0
DJ0055_c104880	IABW01103831	AT4G15830.1	6e-85	264			ARM repeat superfamily protein (.1)	Cm000396	OIS98782	e-100	307	hypothetical protein A4A49_09098 [Nicotiana attenuata]
DJ0055_c10489	IABW01010481	AT1G05560.1	2e-57	194	UGT75B1, UGT1		UDP-GLUCOSE TRANSFERASE 1, UDP-glucosyltransferase 75B1 (.1)	Cm000397	XP_002263301	4e-73	238	PREDICTED: crocetin glucosyltransferase,chloroplastic [Vitis vinifera]
DJ0055_c1049	IABW01001047	no hit	9999	0					no hit found		0
DJ0055_c10490	IABW01010482	AT5G62270.2	5e-107	330			unknown protein	Cm000398	OIT07245	e-150	442	hypothetical protein A4A49_20245 [Nicotiana attenuata]
DJ0055_c10491	IABW01010483	no hit	9999	0					no hit found		0
DJ0055_c10492	IABW01010484	AT1G54680.1	2e-26	104			unknown protein	Cm000399	GAV63234	2e-35	115	hypothetical protein CFOL_v3_06754 [Cephalotusfollicularis]
DJ0055_c10493	IABW01010485	no hit	9999	0					no hit found		0
DJ0055_c10494	IABW01010486	AT1G71240.1	2e-106	332			Plant protein of unknown function (DUF639) (.1), Plant protein of unknown function (DUF639) (.2)	Cm000400	XP_019079176	e-126	383	PREDICTED: uncharacterized protein LOC100248070isoform X4 [Vitis vinifera]
DJ0055_c10495	IABW01010487	AT1G50120.1	1e-30	86			unknown protein	Cm000401	XP_004250407	3e-35	88	PREDICTED: uncharacterized protein LOC101248637isoform X1 [Solanum lycopersicum]
DJ0055_c10496	IABW01010488	no hit	9999	0					XP_010430077	2e-11	67	PREDICTED: splicing factor U2af large subunit Bisoform X2 [Camelina sativa]
DJ0055_c10497	IABW01010489	AT1G78440.1	3e-124	374	ATGA2OX1		Arabidopsis thaliana gibberellin 2-oxidase 1 (.1)	Cm000402	OIS99004	e-159	468	gibberellin 2-beta-dioxygenase 1 [Nicotiana attenuata]
DJ0055_c10498	IABW01010490	AT1G17590.1	1e-32	126	NF-YA8	NF-YA	nuclear factor Y, subunit A8, nuclear factor Y, subunit A8 (.1.2.3.4)	Cm000403	XP_010656147	5e-59	201	PREDICTED: nuclear transcription factor Y subunitA-4 isoform X3 [Vitis vinifera]
DJ0055_c10499	IABW01010491	AT4G24860.1	2.6	30			P-loop containing nucleoside triphosphate hydrolases superfamily protein (.1)		no hit found		0
DJ0055_c105	IABW01000105	AT3G05640.1	2e-166	486			Protein phosphatase 2C family protein (.1.2)	Cm000404	XP_002283583	0	536	PREDICTED: probable protein phosphatase 2C 34 [Vitisvinifera]
DJ0055_c1050	IABW01001048	AT3G48520.1	9e-129	392	CYP94B3		cytochrome P450, family 94, subfamily B, polypeptide 3 (.1)	Cm000405	OIT34479	0	563	cytochrome p450 94b1 [Nicotiana attenuata]
DJ0055_c10500	IABW01010492	AT5G45760.1	7e-07	50			Transducin/WD40 repeat-like superfamily protein (.1.2)	Cm000406	XP_010246444	1e-23	72	PREDICTED: WD repeat-containing protein 53 isoformX1 [Nelumbo nucifera]
DJ0055_c10501	IABW01010493	AT1G67150.2	0.62	30			Plant protein of unknown function (DUF247) (.1), Plant protein of unknown function (DUF247) (.2), Plant protein of unknown function (DUF247) (.3)		no hit found		0
DJ0055_c10502	IABW01010494	AT1G78100.1	2e-05	46	AUF1		auxin up-regulated f-box protein 1, F-box family protein (.1)		XP_010673726	3e-19	92	PREDICTED: F-box protein At1g30200 [Beta vulgarissubsp. vulgaris]
DJ0055_c10503	IABW01010495	AT1G15130.1	5e-98	179			Endosomal targeting BRO1-like domain-containing protein (.1)	Cm000407	XP_010252927	e-134	201	PREDICTED: ALG-2 interacting protein X-like [Nelumbonucifera]
DJ0055_c10504	IABW01010496	AT5G63180.1	1	25			Pectin lyase-like superfamily protein (.1)		no hit found		0
DJ0055_c10505	IABW01010497	AT3G10390.1	4.5	29	FLD		FLOWERING LOCUS D, Flavin containing amine oxidoreductase family protein (.1)		Q8S8M0	2e-24	100	RecName: Full=Cysteine-rich and transmembranedomain-containing protein A
DJ0055_c105051	IABW01103995	AT3G62700.1	1e-17	73	ATMRP10, ABCC14		ATP-binding cassette C14, multidrug resistance-associated protein 10 (.1)	Cm000408	XP_010545031	4e-16	74	PREDICTED: ABC transporter C family member 4-like[Tarenaya hassleriana]
DJ0055_c10506	IABW01010498	AT1G10660.2	0.35	32			unknown protein		no hit found		0
DJ0055_c10507	IABW01010499	AT3G20740.1	0	528	FIE1, FIS3, FIE		FERTILIZATION-INDEPENDENT ENDOSPERM 1, FERTILIZATION-INDEPENDENT ENDOSPERM, Transducin/WD40 repeat-like superfamily protein (.1)	Cm000409	XP_002282472	0	620	PREDICTED: polycomb group protein FIE2 [Vitisvinifera]
DJ0055_c10508	IABW01010500	AT2G19320.1	3e-07	45			unknown protein	Cm000410	OIV98388	8e-09	54	hypothetical protein TanjilG_16715 [Lupinusangustifolius]
DJ0055_c10509	IABW01010501	AT1G61310.1	2.2	30			LRR and NB-ARC domains-containing disease resistance protein (.1)		no hit found		0
DJ0055_c105091	IABW01104034	AT1G60170.1	1e-161	474	EMB1220		embryo defective 1220, pre-mRNA processing ribonucleoprotein binding region-containing protein (.1)	Cm000411	GAV78755	0	744	Nop domain-containing protein/NOSIC domain-containingprotein/Prp31_C domain-containing protein [Cephalotusfollicularis]
DJ0055_c1051	IABW01001049	AT1G10170.1	4.4	24	ATNFXL1	NF-X1	NF-X-like 1 (.1)		no hit found		0
DJ0055_c10510	IABW01010502	AT3G55070.1	0	566			LisH/CRA/RING-U-box domains-containing protein (.1.2)	Cm000412	OIT30426	0	599	hypothetical protein A4A49_25884 [Nicotiana attenuata]
DJ0055_c10511	IABW01010503	AT1G15880.1	1e-108	323	ATGOS11, GOS11		golgi snare 11 (.1)	Cm000413	XP_002285330	e-108	325	PREDICTED: Golgi SNAP receptor complex member 1-1[Vitis vinifera]
DJ0055_c10512	IABW01010504	AT3G04860.1	1.1	30			Plant protein of unknown function (DUF868) (.1)		OIT31672	3e-16	79	hypothetical protein A4A49_14238 [Nicotiana attenuata]
DJ0055_c105129	IABW01104069	AT2G15110.1	1.2	29			Protein of unknown function, DUF601 (.1)		no hit found		0
DJ0055_c10513	IABW01010505	AT3G06790.1	1e-80	254			plastid developmental protein DAG, putative (.1.2)	Cm000414	OIT22311	e-103	317	multiple organellar rna editing factor 3, mitochondrial[Nicotiana attenuata]
DJ0055_c10514	IABW01010506	AT5G11340.1	9e-92	273			Acyl-CoA N-acyltransferases (NAT) superfamily protein (.1)	Cm000415	XP_002284766	1e-98	295	PREDICTED: N-alpha-acetyltransferase 50 [Vitisvinifera]
DJ0055_c10515	IABW01010507	AT3G58110.1	4e-35	137			unknown protein	Cm000416	XP_019193131	4e-68	234	PREDICTED: uncharacterized protein LOC109187401[Ipomoea nil]
DJ0055_c105152	IABW01104092	AT3G24503.1	2e-151	441	ALDH1A, REF1, ALDH2C4		REDUCED EPIDERMAL FLUORESCENCE1, aldehyde dehydrogenase 1A, aldehyde dehydrogenase 2C4 (.1)	Cm000417	XP_010254147	e-164	478	PREDICTED: aldehyde dehydrogenase family 2 memberC4-like [Nelumbo nucifera]
DJ0055_c10516	IABW01010508	AT5G24310.1	2e-17	80	ABIL3		ABL interactor-like protein 3 (.1.2)	Cm000418	XP_010662870	2e-43	117	PREDICTED: protein ABIL2 [Vitis vinifera]
DJ0055_c10517	IABW01010509	no hit	9999	0					XP_019181646	0.0002	46	PREDICTED: AT-hook motif nuclear-localized protein8-like [Ipomoea nil]
DJ0055_c10518	IABW01010510	AT2G13950.1	4	28			Cysteine/Histidine-rich C1 domain family protein (.1)		no hit found		0
DJ0055_c10519	IABW01010511	AT3G59770.3	6e-78	194	AtSAC9, SAC9		ARABIDOPSIS THALIANA SUPPRESSOR OF ACTIN 9, sacI homology domain-containing protein / WW domain-containing protein (.1.2.3)	Cm000419	JAU49487	4e-81	190	putative phosphoinositide phosphatase SAC9 [Noccaeacaerulescens]
DJ0055_c1052	IABW01001050	AT4G24140.1	5e-144	424	BDG3		alpha/beta-Hydrolases superfamily protein (.1)	Cm000420	OIT26760	e-172	498	hypothetical protein A4A49_24188 [Nicotiana attenuata]
DJ0055_c10520	IABW01010512	AT2G36480.3	0.0003	41			ENTH/VHS family protein (.1.2.3)		XP_010654041	9e-05	47	PREDICTED: polyadenylation and cleavage factorhomolog 4 [Vitis vinifera]
DJ0055_c105200	IABW01104138	AT3G16800.2	0.0004	40			Protein phosphatase 2C family protein (.1.2.3)		no hit found		0
DJ0055_c10521	IABW01010513	AT1G72990.1	2.6	29	BGAL17		beta-galactosidase 17 (.1.2)		no hit found		0
DJ0055_c10522	IABW01010514	AT1G59725.1	4e-24	80			DNAJ heat shock family protein (.1)	Cm000421	XP_004238749	2e-30	121	PREDICTED: dnaJ homolog subfamily B member 1-like[Solanum lycopersicum]
DJ0055_c10523	IABW01010515	AT1G25440.1	0.49	30	COL16	CO-like	B-box type zinc finger protein with CCT domain (.1)		no hit found		0
DJ0055_c10524	IABW01010516	AT5G39000.1	2e-53	184			Malectin/receptor-like protein kinase family protein (.1)	Cm000422	XP_010660576	5e-60	203	PREDICTED: receptor-like protein kinase FERONIA [Vitisvinifera]
DJ0055_c10525	IABW01010517	AT5G03260.1	7	27	LAC11		laccase 11 (.1)		no hit found		0
DJ0055_c105251	IABW01104185	AT5G67260.1	2e-11	61	CYCD3;2		CYCLIN D3;2 (.1)	Cm000423	XP_002283380	1e-15	77	PREDICTED: cyclin-D3-3 [Vitis vinifera]
DJ0055_c10526	IABW01010518	AT1G26440.3	3.5	27	ATUPS5		ureide permease 5 (.1.2.3.4)		no hit found		0
DJ0055_c10527	IABW01010519	AT1G29880.1	5.9	29			glycyl-tRNA synthetase / glycine--tRNA ligase (.1)		no hit found		0
DJ0055_c10528	IABW01010520	AT3G13227.1	8e-05	41			serine-rich protein-related (.1)		OIW15814	4e-06	50	hypothetical protein TanjilG_04349 [Lupinusangustifolius]
DJ0055_c10529	IABW01010521	AT2G19450.1	1e-172	469	RDS1, DGAT1, ATDGAT, AS11, ABX45, TAG1		TRIACYLGLYCEROL BIOSYNTHESIS DEFECT 1, acyl-CoA:diacylglycerol acyltransferase 1, Arabidopsis thaliana acyl-CoA:diacylglycerol acyltransferase, membrane bound O-acyl transferase (MBOAT) family protein (.1)	Cm000424	XP_019173461	0	510	PREDICTED: diacylglycerol O-acyltransferase 1-like[Ipomoea nil]
DJ0055_c105290	IABW01104222	AT2G29140.1	3e-07	39	APUM3		pumilio 3 (.1)	Cm000425	XP_004236737	8e-09	48	PREDICTED: pumilio homolog 1-like [Solanumlycopersicum]
DJ0055_c1053	IABW01001051	AT3G26720.1	1e-128	397			Glycosyl hydrolase family 38 protein (.1.2)	Cm000426	GAV59507	e-139	428	Glyco_hydro_38 domain-containing protein/Glyco_hydro_38Cdomain-containing protein/Alpha-mann_middomain-containing protein [Cephalotus follicularis]
DJ0055_c10530	IABW01010522	AT3G46080.1	0.002	37		C2H2	C2H2-type zinc finger family protein (.1)		no hit found		0
DJ0055_c10531	IABW01010523	AT1G62870.1	4e-126	383			unknown protein	Cm000427	XP_019156250	e-132	404	PREDICTED: uncharacterized protein LOC109152992[Ipomoea nil]
DJ0055_c10532	IABW01010524	AT1G56560.1	6e-24	102	A/N-InvA		alkaline/neutral invertase A, Plant neutral invertase family protein (.1)	Cm000428	XP_010270854	6e-22	100	PREDICTED: alkaline/neutral invertase A,mitochondrial [Nelumbo nucifera]
DJ0055_c10533	IABW01010525	AT2G07820.1	2e-10	56			unknown protein	Cm000429	OIW15542	5e-06	48	hypothetical protein TanjilG_01065 [Lupinusangustifolius]
DJ0055_c10534	IABW01010526	AT2G22340.1	5	29			unknown protein		no hit found		0
DJ0055_c105348	IABW01104277	AT5G17510.1	8e-21	89			unknown protein	Cm000430	XP_002267090	2e-45	161	PREDICTED: adenylate cyclase,terminal-differentiation specific [Vitis vinifera]
DJ0055_c10535	IABW01010527	AT1G55535.1	6e-35	130			unknown protein	Cm000431	XP_010318511	1e-42	154	PREDICTED: uncharacterized protein LOC101268790isoform X2 [Solanum lycopersicum]
DJ0055_c105353	IABW01104282	AT3G22600.1	8e-23	93			Bifunctional inhibitor/lipid-transfer protein/seed storage 2S albumin superfamily protein (.1)	Cm000432	XP_010256112	4e-65	209	PREDICTED: non-specific lipid-transfer protein-likeprotein At2g13820 [Nelumbo nucifera]
DJ0055_c10536	IABW01010528	AT2G25450.1	5e-35	129			2-oxoglutarate (2OG) and Fe(II)-dependent oxygenase superfamily protein (.1)	Cm000433	XP_019228222	1e-47	166	PREDICTED: 1-aminocyclopropane-1-carboxylate oxidasehomolog 1-like isoform X3 [Nicotiana attenuata]
DJ0055_c10537	IABW01010529	AT5G16830.1	1	28	ATSYP21, ATPEP12, SYP21, PEP12P		syntaxin of plants 21 (.1)		no hit found		0
DJ0055_c10538	IABW01010530	AT4G01570.1	3.4	29			Tetratricopeptide repeat (TPR)-like superfamily protein (.1)		no hit found		0
DJ0055_c10539	IABW01010531	AT4G12020.2	5.4	28	MEKK4, MAPKKK11, ATWRKY19, WRKY19	WRKY	MAPK/ERK KINASE KINASE 4, MITOGEN-ACTIVATED PROTEIN KINASE KINASE KINASE 11, protein kinase family protein (.1.2.3)		no hit found		0
DJ0055_c1054	IABW01001052	AT3G13070.1	3e-67	162			CBS domain-containing protein / transporter associated domain-containing protein (.1)	Cm000434	XP_002273722	2e-63	200	PREDICTED: putative DUF21 domain-containing proteinAt3g13070, chloroplastic [Vitis vinifera]
DJ0055_c10540	IABW01010532	AT4G21820.1	4	29			binding;calmodulin binding (.1)		no hit found		0
DJ0055_c10541	IABW01010533	AT4G36490.1	5e-18	84	ATSFH12		SEC14-like 12 (.1)	Cm000435	XP_019243513	2e-44	163	PREDICTED: phosphatidylinositol/phosphatidylcholinetransfer protein SFH12-like isoform X2 [Nicotianaattenuata]
DJ0055_c10542	IABW01010534	AT4G12400.2	1e-178	526	Hop3		Hop3, stress-inducible protein, putative (.1.2)	Cm000436	OIT32031	0	523	hsp70-hsp90 organizing protein 2 [Nicotiana attenuata]
DJ0055_c10543	IABW01010535	AT2G37230.1	2e-08	52			Tetratricopeptide repeat (TPR)-like superfamily protein (.1)	Cm000437	XP_010509363	6e-08	55	PREDICTED: pentatricopeptide repeat-containingprotein At2g37230 [Camelina sativa]
DJ0055_c10544	IABW01010536	AT2G13690.1	1.6	30			PRLI-interacting factor, putative (.1)		no hit found		0
DJ0055_c10545	IABW01010537	AT5G55060.1	2e-29	121			unknown protein	Cm000438	XP_010666204	2e-35	143	PREDICTED: rab3 GTPase-activating protein catalyticsubunit [Beta vulgaris subsp. vulgaris]
DJ0055_c10546	IABW01010538	AT4G33920.1	0	518			Protein phosphatase 2C family protein (.1)	Cm000439	OIT27506	0	551	putative protein phosphatase 2c 63 [Nicotiana attenuata]
DJ0055_c10547	IABW01010539	AT3G62830.1	0.082	35	ATUXS2, UXS2, AUD1		UDP-GLUCURONIC ACID DECARBOXYLASE 2, NAD(P)-binding Rossmann-fold superfamily protein (.1), NAD(P)-binding Rossmann-fold superfamily protein (.2)		no hit found		0
DJ0055_c10548	IABW01010540	AT5G63810.1	4e-21	94	BGAL10		beta-galactosidase 10 (.1)	Cm000440	OIT35105	2e-31	126	beta-galactosidase 3 [Nicotiana attenuata]
DJ0055_c105483	IABW01104404	AT2G31400.1	4.8	29	GUN1		genomes uncoupled 1 (.1)		XP_010415013	4e-17	86	PREDICTED: DNA ligase 1-like [Camelina sativa]
DJ0055_c10549	IABW01010541	AT4G11550.1	1.7	30			Cysteine/Histidine-rich C1 domain family protein (.1)		no hit found		0
DJ0055_c1055	IABW01001053	AT3G01510.1	2e-130	360	LSF1		like SEX4 1 (.1)	Cm000441	XP_019224206	e-134	365	PREDICTED: phosphoglucan phosphatase LSF1,chloroplastic isoform X2 [Nicotiana attenuata]
DJ0055_c10550	IABW01010542	AT1G21270.1	8e-15	51	WAK2		wall-associated kinase 2 (.1)	Cm000442	XP_019233785	3e-21	69	PREDICTED: wall-associated receptor kinase 1-like[Nicotiana attenuata]
DJ0055_c10551	IABW01010543	AT1G29750.2	0.63	30	RKF1		receptor-like kinase in flowers 1 (.1.2)		XP_010249664	7e-05	47	PREDICTED: protein EMBRYONIC FLOWER 1-like [Nelumbonucifera]
DJ0055_c10552	IABW01010544	AT5G42190.1	6e-19	83	SKP1B, ASK2		Arabidopsis SKP-like 2, E3 ubiquitin ligase SCF complex subunit SKP1/ASK1 family protein (.1)	Cm000443	XP_010266012	5e-28	112	PREDICTED: SKP1-like protein 1B [Nelumbo nucifera]
DJ0055_c10553	IABW01010545	AT2G28680.1	7e-49	171			RmlC-like cupins superfamily protein (.1)	Cm000444	XP_002270155	6e-64	209	PREDICTED: glutelin type-A 3 isoform X1 [Vitisvinifera]
DJ0055_c105530	IABW01104449	AT3G10270.1	2.7	30	GYRB1		DNA GYRASE B1 (.1)		XP_010694368	6e-15	74	PREDICTED: uncharacterized protein LOC104907174[Beta vulgaris subsp. vulgaris]
DJ0055_c10554	IABW01010546	AT4G16520.1	2e-65	213	ATG8F		autophagy 8f, Ubiquitin-like superfamily protein (.1.2)	Cm000445	OIS98328	5e-65	216	autophagy-related protein 8f [Nicotiana attenuata]
DJ0055_c10555	IABW01010547	AT2G42670.2	3.7	30			Protein of unknown function (DUF1637) (.1), Protein of unknown function (DUF1637) (.2)		XP_002265099	6e-93	296	PREDICTED: cAMP-regulated phosphoprotein 21 [Vitisvinifera]
DJ0055_c10556	IABW01010548	AT5G35360.3	0	659	CAC2		acetyl Co-enzyme a carboxylase biotin carboxylase subunit (.1.2.3)	Cm000446	OIT38601	0	692	biotin carboxylase 1, chloroplastic [Nicotiana attenuata]
DJ0055_c10557	IABW01010549	AT5G67500.2	1e-117	351	VDAC2, ATVDAC2		ARABIDOPSIS THALIANA VOLTAGE DEPENDENT ANION CHANNEL 2, voltage dependent anion channel 2 (.1.2)	Cm000447	OIT33737	e-150	436	mitochondrial outer membrane protein porin 2 [Nicotianaattenuata]
DJ0055_c10558	IABW01010550	AT4G13030.1	6e-17	83			P-loop containing nucleoside triphosphate hydrolases superfamily protein (.1.2)	Cm000448	XP_004253418	e-137	410	PREDICTED: uncharacterized protein LOC101255382[Solanum lycopersicum]
DJ0055_c105581	IABW01104495	AT3G59350.1	1e-128	379			Protein kinase superfamily protein (.1.2.3)	Cm000449	XP_019075747	e-146	422	PREDICTED: PTI1-like tyrosine-protein kinase 1 isoformX3 [Vitis vinifera]
DJ0055_c10559	IABW01010551	AT5G42480.1	7e-78	259	ARC6		ACCUMULATION AND REPLICATION OF CHLOROPLASTS 6, Chaperone DnaJ-domain superfamily protein (.1)	Cm000450	XP_002262674	e-141	428	PREDICTED: protein ACCUMULATION AND REPLICATION OFCHLOROPLASTS 6, chloroplastic [Vitis vinifera]
DJ0055_c1056	IABW01001054	AT3G54700.1	0	778	PHT1;7		phosphate transporter 1;7 (.1)	Cm000451	GAV70559	0	887	Sugar_tr domain-containing protein [Cephalotusfollicularis]
DJ0055_c10560	IABW01010552	AT4G19420.1	2.5	30			Pectinacetylesterase family protein (.1.2)		no hit found		0
DJ0055_c10561	IABW01010553	AT5G14120.1	2e-97	306			Major facilitator superfamily protein (.1)	Cm000452	XP_019196770	e-135	407	PREDICTED: protein NUCLEAR FUSION DEFECTIVE 4-like[Ipomoea nil]
DJ0055_c10562	IABW01010554	AT1G80070.1	3e-71	240	EMB33, EMB177, EMB158, EMB14, SUS2		ABNORMAL SUSPENSOR 2, EMBRYO DEFECTIVE 33, EMBRYO DEFECTIVE 177, EMBRYO DEFECTIVE 14, Pre-mRNA-processing-splicing factor (.1)	Cm000453	XP_019255835	6e-79	266	PREDICTED: pre-mRNA-processing-splicing factor 8Aisoform X1 [Nicotiana attenuata]
DJ0055_c10563	IABW01010555	AT3G26000.1	2e-72	248			Ribonuclease inhibitor (.1)	Cm000454	XP_010655149	e-109	355	PREDICTED: F-box protein SKIP14 [Vitis vinifera]
DJ0055_c10564	IABW01010556	AT4G34350.1	0	665	HDR, CLB6, ISPH		CHLOROPLAST BIOGENESIS 6, 4-hydroxy-3-methylbut-2-enyl diphosphate reductase (.1)	Cm000455	API85526	0	763	1-hydroxy-2-methyl-2-(E)-butenyl- 4-diphosphate reductase[Artemisia annua]
DJ0055_c10565	IABW01010557	AT3G14890.1	1e-14	71			phosphoesterase (.1.2)	Cm000456	XP_010251581	2e-18	85	PREDICTED: polynucleotide 3'-phosphatase ZDP[Nelumbo nucifera]
DJ0055_c10566	IABW01010558	AT3G52115.1	7.6	28	AtCOM1, ATGR1		gamma response gene 1 (.1)		no hit found		0
DJ0055_c10567	IABW01010559	AT5G63840.1	2e-24	100	PSL5, RSW3		RADIAL SWELLING 3, PRIORITY IN SWEET LIFE 5, Glycosyl hydrolases family 31 protein (.1)	Cm000457	OIT03829	3e-27	112	putative glucan 1,3-alpha-glucosidase [Nicotianaattenuata]
DJ0055_c10568	IABW01010560	AT5G08280.1	0.42	32	HEMC		hydroxymethylbilane synthase (.1)		no hit found		0
DJ0055_c10569	IABW01010561	AT2G22670.4	1e-125	375	IAA8		indoleacetic acid-induced protein 8 (.1.2.3.4)	Cm000458	XP_010275506	e-145	430	PREDICTED: auxin-responsive protein IAA9 isoform X3[Nelumbo nucifera]
DJ0055_c1057	IABW01001055	AT1G50500.2	3e-162	458	ATVPS53, HIT1		HEAT-INTOLERANT 1, ARABIDOPSIS THALIANA VPS53 HOMOLOG, Membrane trafficking VPS53 family protein (.1.2)	Cm000459	XP_002271570	e-180	469	PREDICTED: vacuolar protein sorting-associated protein53 A isoform X1 [Vitis vinifera]
DJ0055_c10570	IABW01010562	AT3G52260.3	3e-77	242			Pseudouridine synthase family protein (.1.2.3)	Cm000460	OIT03527	e-115	345	rna uridine synthase 5 [Nicotiana attenuata]
DJ0055_c105704	IABW01104606	AT5G47820.1	1e-39	134	FRA1		FRAGILE FIBER 1, P-loop containing nucleoside triphosphate hydrolases superfamily protein (.1.2)	Cm000461	XP_010270691	1e-57	172	PREDICTED: kinesin-like protein KIN-4A isoform X1[Nelumbo nucifera]
DJ0055_c10571	IABW01010563	AT3G27890.1	2e-76	237	NQR		NADPH:quinone oxidoreductase (.1)	Cm000462	XP_002264859	3e-96	291	PREDICTED: NADPH:quinone oxidoreductase [Vitisvinifera]
DJ0055_c10572	IABW01010564	AT3G14070.1	1e-80	258	ATCCX3, CAX9		CATION CALCIUM EXCHANGER 3, cation exchanger 9 (.1)	Cm000463	XP_002277833	3e-89	285	PREDICTED: cation/calcium exchanger 4 [Vitis vinifera]
DJ0055_c10573	IABW01010565	ATMG01190.1	0	946	ATMG01190.1, ATP1		ATP synthase subunit 1 (.1)	Cm000464	P18260	0	960	RecName: Full=ATP synthase subunit alpha, mitochondrial
DJ0055_c10574	IABW01010566	AT2G33240.1	2.7	30	ATXID, XID		myosin XI D (.1)		no hit found		0
DJ0055_c10575	IABW01010567	AT3G45740.1	0.37	31			hydrolase family protein / HAD-superfamily protein (.1)		no hit found		0
DJ0055_c10576	IABW01010568	no hit	9999	0					no hit found		0
DJ0055_c10577	IABW01010569	AT1G60200.1	1e-64	233			splicing factor PWI domain-containing protein / RNA recognition motif (RRM)-containing protein (.1)	Cm000465	JAU83814	e-156	341	RNA-binding protein 25 [Noccaea caerulescens]
DJ0055_c10578	IABW01010570	AT2G42620.1	0.94	31	PPS, PP2, ORE9, MAX2		PLEIOTROPIC PHOTOSIGNALING, ORESARA 9, MORE AXILLARY BRANCHES 2, RNI-like superfamily protein (.1)		XP_010312678	9e-06	39	PREDICTED: F-box/FBD/LRR-repeat protein At1g13570isoform X3 [Solanum lycopersicum]
DJ0055_c10579	IABW01010571	AT1G75710.1	3e-76	244		C2H2	C2H2-like zinc finger protein (.1)	Cm000466	GAV63606	1e-90	284	hypothetical protein CFOL_v3_07124 [Cephalotusfollicularis]
DJ0055_c1058	IABW01001056	AT2G13540.1	4e-171	320	ENS, CBP80, ABH1, ATCBP80		ENSALADA, CAP-BINDING PROTEIN 80, ABA HYPERSENSITIVE 1, ARM repeat superfamily protein (.1)	Cm000467	GAV75425	0	382	MIF4G domain-containing protein/MIF4G_likedomain-containing protein/MIF4G_like_2 domain-containingprotein [Cephalotus follicularis]
DJ0055_c10580	IABW01010572	AT1G75140.1	2e-08	49			unknown protein	Cm000468	XP_004238245	1e-09	52	PREDICTED: uncharacterized membrane proteinAt1g75140-like [Solanum lycopersicum]
DJ0055_c10581	IABW01010573	AT5G35995.1	0.11	34			F-box/RNI-like superfamily protein (.1.2)		no hit found		0
DJ0055_c10582	IABW01010574	AT1G74520.1	4e-47	157	ATHVA22A		HVA22 homologue A (.1)	Cm000469	XP_019198126	2e-54	179	PREDICTED: HVA22-like protein a [Ipomoea nil]
DJ0055_c10583	IABW01010575	AT4G27650.1	2e-160	408	PEL1		PELOTA, Eukaryotic release factor 1 (eRF1) family protein (.1)	Cm000470	OIT26904	e-166	425	protein pelota 1 [Nicotiana attenuata]
DJ0055_c10584	IABW01010576	AT1G68910.1	0.079	34	WIT2		WPP domain-interacting protein 2 (.1.2.3)		XP_004239005	9e-06	50	PREDICTED: WPP domain-interacting tail-anchoredprotein 2 [Solanum lycopersicum]
DJ0055_c10585	IABW01010577	AT1G40087.1	0.029	36			Plant transposase (Ptta/En/Spm family) (.1)		XP_019264450	6e-13	71	PREDICTED: uncharacterized protein LOC109242077[Nicotiana attenuata]
DJ0055_c10586	IABW01010578	AT4G17370.1	0.0009	33			Oxidoreductase family protein (.1)		GAV72827	5e-05	38	GFO_IDH_MocA domain-containing protein/GFO_IDH_MocA_Cdomain-containing protein [Cephalotus follicularis]
DJ0055_c10587	IABW01010579	AT5G54830.1	0	520			DOMON domain-containing protein / dopamine beta-monooxygenase N-terminal domain-containing protein (.1)	Cm000471	OIT02583	0	562	cytochrome b561, dm13 and domon domain-containing protein[Nicotiana attenuata]
DJ0055_c10588	IABW01010580	AT5G48250.1	1e-96	305	COL10	CO-like	B-box type zinc finger protein with CCT domain (.1)	Cm000472	XP_019162522	e-146	436	PREDICTED: zinc finger protein CONSTANS-LIKE 10-like[Ipomoea nil]
DJ0055_c10589	IABW01010581	AT3G46290.1	1e-05	48	HERK1		hercules receptor kinase 1 (.1)	Cm000473	XP_010535512	0.0002	49	PREDICTED: receptor-like protein kinase HERK 1[Tarenaya hassleriana]
DJ0055_c1059	IABW01001057	AT2G19950.2	9e-86	278	GC1		golgin candidate 1 (.1.2)	Cm000474	GAV88061	e-102	325	hypothetical protein CFOL_v3_31485 [Cephalotusfollicularis]
DJ0055_c10590	IABW01010582	AT1G70420.1	2e-17	48			Protein of unknown function (DUF1645) (.1)	Cm000475	OIT36782	8e-31	86	hypothetical protein A4A49_27124 [Nicotiana attenuata]
DJ0055_c10591	IABW01010583	AT2G44690.1	0.0004	42	ARAC9, AtROP8, ROP8		RHO-RELATED PROTEIN FROM PLANTS 8, Arabidopsis RAC-like 9 (.1)		no hit found		0
DJ0055_c10592	IABW01010584	AT1G05530.1	8e-63	208	UGT75B2, UGT2		UDP-GLUCOSYL TRANSFERASE 2, UDP-glucosyl transferase 75B2 (.1)	Cm000476	XP_002263497	2e-75	244	PREDICTED: crocetin glucosyltransferase,chloroplastic-like [Vitis vinifera]
DJ0055_c105927	IABW01104803	AT5G54160.1	9e-56	127	ATOMT1		O-methyltransferase 1 (.1)	Cm000477	XP_003634161	1e-67	149	PREDICTED: caffeic acid 3-O-methyltransferase [Vitisvinifera]
DJ0055_c10593	IABW01010585	no hit	9999	0					no hit found		0
DJ0055_c10594	IABW01010586	AT4G37390.1	2e-168	408	AUR3, YDK1, GH3-2, BRU6		YADOKARI 1, AUXIN UPREGULATED 3, Auxin-responsive GH3 family protein (.1)	Cm000478	XP_010271511	0	461	PREDICTED: probable indole-3-acetic acid-amidosynthetase GH3.1 [Nelumbo nucifera]
DJ0055_c10595	IABW01010587	AT4G30200.2	1e-19	84	VEL1, VIL2		VIN3-Like 2, vernalization5/VIN3-like 1, vernalization5/VIN3-like (.1.2.3.4)	Cm000479	XP_010525725	4e-22	79	PREDICTED: VIN3-like protein 2 [Tarenayahassleriana]
DJ0055_c10596	IABW01010588	AT5G03900.2	3e-170	400			Iron-sulphur cluster biosynthesis family protein (.1.2)	Cm000480	XP_010654088	0	473	PREDICTED: uncharacterized protein At5g03900,chloroplastic isoform X1 [Vitis vinifera]
DJ0055_c10597	IABW01010589	AT2G15580.1	7e-33	123			RING/U-box superfamily protein (.1.2)	Cm000481	XP_002266038	1e-56	189	PREDICTED: probable E3 ubiquitin-protein ligaseRHY1A [Vitis vinifera]
DJ0055_c10598	IABW01010590	AT1G78290.2	3e-172	494	SRK2C, SNRK2-8, SNRK2		SNF1-RELATED PROTEIN KINASE 2C, SNF1-RELATED PROTEIN KINASE 2-8, Protein kinase superfamily protein (.2.3)	Cm000482	XP_003632469	0	530	PREDICTED: serine/threonine-protein kinase SAPK2[Vitis vinifera]
DJ0055_c10599	IABW01010591	AT3G54980.1	4.9	27			Pentatricopeptide repeat (PPR) superfamily protein (.1)		no hit found		0
DJ0055_c106	IABW01000106	AT1G07476.1	4	28			unknown protein		OIW03717	2e-11	64	hypothetical protein TanjilG_29752 [Lupinusangustifolius]
DJ0055_c1060	IABW01001058	AT4G13020.3	1e-51	179	MHK		Protein kinase superfamily protein (.1.2.3.4.5)	Cm000483	XP_019188617	2e-81	260	PREDICTED: serine/threonine-protein kinase MHKisoform X2 [Ipomoea nil]
DJ0055_c10600	IABW01010592	AT5G55070.1	8	27			Dihydrolipoamide succinyltransferase (.1)		no hit found		0
DJ0055_c106002	IABW01104871	AT1G27900.1	7e-08	54			RNA helicase family protein (.1)	Cm000484	XP_019077449	2e-07	56	PREDICTED: probable pre-mRNA-splicing factorATP-dependent RNA helicase DEAH4 isoform X5 [Vitisvinifera]
DJ0055_c106009	IABW01104878	AT2G43120.1	2e-123	363			RmlC-like cupins superfamily protein (.1)	Cm000485	GAV58956	e-143	418	Pirin domain-containing protein/Pirin_Cdomain-containing protein [Cephalotus follicularis]
DJ0055_c10601	IABW01010593	AT5G22660.2	0.75	29			FBD, F-box, Skp2-like and Leucine Rich Repeat domains containing protein (.1.2)		no hit found		0
DJ0055_c10602	IABW01010594	AT1G70740.1	2	29			Protein kinase superfamily protein (.1.2)		no hit found		0
DJ0055_c106020	IABW01104889	AT4G39910.1	9e-111	327	ATUBP3		ubiquitin-specific protease 3 (.1)	Cm000486	XP_010645222	e-114	338	PREDICTED: ubiquitin carboxyl-terminal hydrolase 3isoform X2 [Vitis vinifera]
DJ0055_c10603	IABW01010595	AT3G62300.2	3e-10	62	ATDUF7		DOMAIN OF UNKNOWN FUNCTION 724 7 (.1.2)	Cm000487	XP_019197500	4e-37	127	PREDICTED: DUF724 domain-containing protein 6-likeisoform X1 [Ipomoea nil]
DJ0055_c106037	IABW01104902	AT3G16330.1	5e-05	43			unknown protein		XP_002283976	7e-15	75	PREDICTED: uncharacterized protein LOC100248099[Vitis vinifera]
DJ0055_c10604	IABW01010596	no hit	9999	0					no hit found		0
DJ0055_c10605	IABW01010597	AT1G21700.1	0.4	32	CHB4, ATSWI3C		SWITCH/sucrose nonfermenting 3C (.1)		no hit found		0
DJ0055_c10606	IABW01010598	AT1G11925.1	6e-28	106			Stigma-specific Stig1 family protein (.1)	Cm000488	XP_010252476	3e-40	143	PREDICTED: stigma-specific STIG1-like protein 1[Nelumbo nucifera]
DJ0055_c106065	IABW01104924	AT1G11660.1	0.0003	32			heat shock protein 70 (Hsp 70) family protein (.1)		XP_019224036	2e-09	46	PREDICTED: heat shock 70 kDa protein 16 [Nicotianaattenuata]
DJ0055_c10607	IABW01010599	AT5G67350.1	6e-07	50			unknown protein	Cm000489	OIT02056	3e-22	69	hypothetical protein A4A49_07678 [Nicotiana attenuata]
DJ0055_c10608	IABW01010600	AT5G51740.1	3e-163	475			Peptidase family M48 family protein (.1)	Cm000490	XP_010529777	e-180	523	PREDICTED: uncharacterized protein LOC104806528[Tarenaya hassleriana]
DJ0055_c10609	IABW01010601	AT5G22950.1	3e-15	72	VPS24.1		SNF7 family protein (.1)	Cm000491	XP_019448773	2e-13	71	PREDICTED: vacuolar protein sorting-associatedprotein 24 homolog 1-like [Lupinus angustifolius]
DJ0055_c1061	IABW01001059	AT5G41190.1	5e-175	517			unknown protein	Cm000492	OIT23593	0	639	hypothetical protein A4A49_38005 [Nicotiana attenuata]
DJ0055_c10610	IABW01010602	AT5G22000.2	6e-50	170	RHF2A, CIC7E11		RING-H2 group F2A (.1.2.3)	Cm000177	XP_019226311	2e-51	178	PREDICTED: E3 ubiquitin-protein ligase RHF2A-likeisoform X2 [Nicotiana attenuata]
DJ0055_c10611	IABW01010603	AT2G16900.1	1e-15	76			Arabidopsis phospholipase-like protein (PEARLI 4) family (.1), Arabidopsis phospholipase-like protein (PEARLI 4) family (.2), Arabidopsis phospholipase-like protein (PEARLI 4) family (.3)	Cm000493	XP_010318556	2e-18	89	PREDICTED: uncharacterized protein LOC104646544[Solanum lycopersicum]
DJ0055_c106119	IABW01104970	AT1G66370.1	8e-33	119	ATMYB113	MYB	myb domain protein 113 (.1)	Cm000494	NP_001234417	4e-43	150	anthocyanin 1 [Solanum lycopersicum]
DJ0055_c10612	IABW01010604	AT1G29690.1	3e-20	89	CAD1		constitutively activated cell death 1, MAC/Perforin domain-containing protein (.1)	Cm000495	GAV80563	2e-27	113	MACPF domain-containing protein [Cephalotusfollicularis]
DJ0055_c106121	IABW01104972	AT1G67730.1	2e-69	221	ATKCR1, YBR159, KCR1		beta-ketoacyl reductase 1 (.1)	Cm000496	OIT05947	1e-92	284	very-long-chain 3-oxoacyl-coa reductase 1 [Nicotianaattenuata]
DJ0055_c10613	IABW01010605	AT3G60200.1	1e-10	63			unknown protein	Cm000497	XP_019158804	4e-33	133	PREDICTED: uncharacterized protein LOC109155635[Ipomoea nil]
DJ0055_c10614	IABW01010606	AT1G27070.1	3e-16	52			5'-AMP-activated protein kinase-related (.1)	Cm000498	XP_010551496	2e-16	61	PREDICTED: uncharacterized protein LOC104822093isoform X1 [Tarenaya hassleriana]
DJ0055_c10615	IABW01010607	AT2G42975.1	7e-19	82			unknown protein	Cm000499	XP_019154123	6e-40	106	PREDICTED: uncharacterized protein LOC109150617[Ipomoea nil]
DJ0055_c10616	IABW01010608	AT5G23210.1	2e-15	77	SCPL34		serine carboxypeptidase-like 34 (.1.2.3.4)	Cm000500	GAV72258	1e-28	120	Peptidase_S10 domain-containing protein [Cephalotusfollicularis]
DJ0055_c10617	IABW01010609	AT1G63870.1	1.2	31			Disease resistance protein (TIR-NBS-LRR class) family (.1)		XP_010657766	2e-11	69	PREDICTED: protein piccolo isoform X3 [Vitisvinifera]
DJ0055_c106175	IABW01105021	AT4G32830.1	4e-33	125	ATAUR1		ataurora1 (.1)	Cm000501	XP_019089016	3e-30	118	PREDICTED: serine/threonine-protein kinaseAurora-1-like [Camelina sativa]
DJ0055_c10618	IABW01010610	AT1G25375.1	3.7	29			Metallo-hydrolase/oxidoreductase superfamily protein (.1)		no hit found		0
DJ0055_c10619	IABW01010611	AT1G06410.1	2e-12	45	ATTPSA, ATTPS7		TREHALOSE -6-PHOSPHATASE SYNTHASE S7, trehalose-phosphatase/synthase 7 (.1)	Cm000502	XP_019094805	0.0002	48	PREDICTED: probable alpha,alpha-trehalose-phosphatesynthase [UDP-forming] 7 isoform X4 [Camelina sativa]
DJ0055_c1062	IABW01001060	AT4G24020.1	1e-26	112	NLP7	Nin-like	NIN like protein 7 (.1)	Cm000503	JAU86090	1e-26	117	Protein NLP6, partial [Noccaea caerulescens]
DJ0055_c10620	IABW01010612	AT4G17350.1	2e-65	210			Plant protein of unknown function (DUF828) with plant pleckstrin homology-like region (.1)	Cm000504	APA20137	1e-94	299	DUF828 protein [Populus tomentosa]
DJ0055_c10621	IABW01010613	AT1G50030.1	2e-114	368	TOR		target of rapamycin (.1.2)	Cm000505	XP_010245613	e-116	377	PREDICTED: serine/threonine-protein kinase TOR isoformX2 [Nelumbo nucifera]
DJ0055_c10622	IABW01010614	AT1G47890.1	0.95	30	AtRLP7		receptor like protein 7 (.1)		no hit found		0
DJ0055_c10623	IABW01010615	AT5G35750.1	2e-97	319	AHK2		histidine kinase 2 (.1)	Cm000506	XP_010552447	e-108	246	PREDICTED: histidine kinase 3-like [Tarenayahassleriana]
DJ0055_c106239	IABW01105078	AT4G10613.1	0.79	30			RNA-directed DNA polymerase (reverse transcriptase)-related family protein (.1)		no hit found		0
DJ0055_c10624	IABW01010616	AT2G18670.1	5e-17	77			RING/U-box superfamily protein (.1)	Cm000507	OIT28715	2e-41	146	ring-h2 finger protein atl13 [Nicotiana attenuata]
DJ0055_c10625	IABW01010617	AT1G75500.1	0	566	WAT1		Walls Are Thin 1 (.1.2)	Cm000508	OIT04010	0	592	protein walls are thin 1 [Nicotiana attenuata]
DJ0055_c10626	IABW01010618	AT3G15060.1	5e-94	281	AtRABA1g		RAB GTPase homolog A1G (.1)	Cm000509	OIW08338	3e-92	280	hypothetical protein TanjilG_03014 [Lupinusangustifolius]
DJ0055_c10627	IABW01010619	no hit	9999	0					no hit found		0
DJ0055_c10628	IABW01010620	AT5G60070.1	5e-55	193			ankyrin repeat family protein (.1)	Cm000510	NP_001306058	1e-84	275	ankyrin repeat-containing protein [Solanumlycopersicum]
DJ0055_c10629	IABW01010621	AT5G18640.1	1e-152	444			alpha/beta-Hydrolases superfamily protein (.1)	Cm000511	GAV87362	e-165	483	Lipase_3 domain-containing protein [Cephalotusfollicularis]
DJ0055_c1063	IABW01001061	AT2G17040.1	7e-92	292	ANAC036	NAC	NAC domain containing protein 36 (.1)	Cm000512	XP_019169640	e-107	225	PREDICTED: uncharacterized protein LOC109165372[Ipomoea nil]
DJ0055_c10630	IABW01010622	AT3G25905.1	9e-05	42	CLE27		CLAVATA3/ESR-RELATED 27 (.1)		XP_002282631	2e-06	51	PREDICTED: CLAVATA3/ESR (CLE)-related protein 27[Vitis vinifera]
DJ0055_c10631	IABW01010623	AT2G48020.2	0	619			Major facilitator superfamily protein (.1.2)	Cm000513	NP_001233882	0	642	protein st3 [Solanum lycopersicum]
DJ0055_c10632	IABW01010624	AT4G25225.1	1e-13	64			unknown protein	Cm000514	XP_019058008	2e-15	73	PREDICTED: uncharacterized protein LOC109116620[Tarenaya hassleriana]
DJ0055_c10633	IABW01010625	AT1G02700.1	6e-41	149			unknown protein	Cm000515	XP_019163626	1e-42	157	PREDICTED: uncharacterized protein LOC109159964[Ipomoea nil]
DJ0055_c10634	IABW01010626	AT5G66320.1	0.0004	42	GATA5	GATA	GATA transcription factor 5 (.1.2)		XP_019165447	2e-19	93	PREDICTED: GATA transcription factor 5-like [Ipomoeanil]
DJ0055_c10635	IABW01010627	AT3G03720.1	1.2	29	CAT4		cationic amino acid transporter 4 (.1.2)		no hit found		0
DJ0055_c10636	IABW01010628	AT1G25370.1	0.001	39			Protein of unknown function (DUF1639) (.1)		OIT22919	8e-10	47	hypothetical protein A4A49_37368 [Nicotiana attenuata]
DJ0055_c10637	IABW01010629	no hit	9999	0					OIT01288	4e-09	62	e3 ubiquitin-protein ligase listerin [Nicotianaattenuata]
DJ0055_c10638	IABW01010630	AT1G03750.1	3e-59	202	SWI2, SNF2, CHR9		CHROMATIN REMODELING 9, switch 2 (.1)	Cm000516	XP_010656983	5e-70	237	PREDICTED: switch 2 [Vitis vinifera]
DJ0055_c106383	IABW01105214	AT4G11910.1	5e-19	63	SGR2, STAY-GREEN2		unknown protein	Cm000517	OIT07241	3e-23	67	protein stay-green, chloroplastic [Nicotiana attenuata]
DJ0055_c10639	IABW01010631	AT5G14420.1	7e-63	207	RGLG2		RING domain ligase2 (.1.2.3.4)	Cm000518	XP_010315864	2e-87	276	PREDICTED: E3 ubiquitin-protein ligase RGLG2-likeisoform X1 [Solanum lycopersicum]
DJ0055_c1064	IABW01001062	AT2G21300.1	6e-84	278			ATP binding microtubule motor family protein (.1.2)	Cm000519	OIT07074	e-119	377	kinesin-like protein kin-7f [Nicotiana attenuata]
DJ0055_c10640	IABW01010632	AT3G06483.1	0	608	ATPDHK, PDK		pyruvate dehydrogenase kinase (.1)	Cm000021	XP_002267959	0	612	PREDICTED: pyruvate dehydrogenase(acetyl-transferring) kinase, mitochondrial [Vitisvinifera]
DJ0055_c10641	IABW01010633	AT5G55040.1	4e-17	81			DNA-binding bromodomain-containing protein (.1.2)	Cm000520	XP_010644458	1e-23	100	PREDICTED: uncharacterized protein LOC100267501 [Vitisvinifera]
DJ0055_c10642	IABW01010634	AT5G66850.1	2e-06	49	MAPKKK5		mitogen-activated protein kinase kinase kinase 5 (.1)	Cm000521	XP_019053426	5e-12	70	PREDICTED: probable LRR receptor-likeserine/threonine-protein kinase At1g74360 [Nelumbonucifera]
DJ0055_c106420	IABW01105250	AT1G04985.1	5e-33	112			unknown protein	Cm000522	XP_010323852	2e-54	134	PREDICTED: uncharacterized protein LOC101266045[Solanum lycopersicum]
DJ0055_c106428	IABW01105258	AT5G45400.1	2e-05	46	ATRPA70C		Replication factor-A protein 1-related (.1)		OIV92950	3e-10	66	hypothetical protein TanjilG_20612 [Lupinus angustifolius]
DJ0055_c10643	IABW01010635	AT2G30880.1	3e-52	184			Pleckstrin homology (PH) domain-containing protein (.1), Pleckstrin homology (PH) domain-containing protein (.2)	Cm000523	XP_004239295	e-105	184	PREDICTED: switch-associated protein 70 isoform X2[Solanum lycopersicum]
DJ0055_c10644	IABW01010636	AT5G23760.1	2e-19	79			Copper transport protein family (.1)	Cm000524	XP_010421185	2e-33	119	PREDICTED: 60S acidic ribosomal protein P2-like[Camelina sativa]
DJ0055_c10645	IABW01010637	AT2G43590.1	8	24			Chitinase family protein (.1)		no hit found		0
DJ0055_c10646	IABW01010638	AT3G16050.1	2e-69	227	A37, ATPDX1.2		ARABIDOPSIS THALIANA PYRIDOXINE BIOSYNTHESIS 1.2, pyridoxine biosynthesis 1.2 (.1)	Cm000525	OIT20471	2e-85	236	pyridoxal 5'-phosphate synthase-like subunit pdx1.2[Nicotiana attenuata]
DJ0055_c10647	IABW01010639	AT2G29120.1	8.9	27	ATGLR2.7		GLUTAMATE RECEPTOR 2.7, glutamate receptor 2.7 (.1)		no hit found		0
DJ0055_c10648	IABW01010640	AT4G31350.1	2e-09	48			Core-2/I-branching beta-1,6-N-acetylglucosaminyltransferase family protein (.1.2)	Cm000526	XP_019075021	2e-24	103	PREDICTED: uncharacterized protein LOC100257774isoform X3 [Vitis vinifera]
DJ0055_c106486	IABW01105313	AT5G17440.1	3e-59	159			LUC7 related protein (.1)	Cm000527	XP_019434236	e-115	349	PREDICTED: putative RNA-binding protein Luc7-like 2[Lupinus angustifolius]
DJ0055_c10649	IABW01010641	AT2G38500.1	0.4	31			2-oxoglutarate (2OG) and Fe(II)-dependent oxygenase superfamily protein (.1)		no hit found		0
DJ0055_c1065	IABW01001063	AT3G14280.1	3e-13	66			unknown protein	Cm000528	XP_019198738	3e-21	92	PREDICTED: uncharacterized protein LOC109192516[Ipomoea nil]
DJ0055_c10650	IABW01010642	AT2G32730.1	0.009	38			26S proteasome regulatory complex, non-ATPase subcomplex, Rpn2/Psmd1 subunit (.1)		no hit found		0
DJ0055_c106502	IABW01105329	AT1G78780.2	3e-12	63			pathogenesis-related family protein (.1.2.3.4)	Cm000529	XP_019098929	2e-11	63	PREDICTED: pathogen-related protein-like [Camelinasativa]
DJ0055_c10651	IABW01010643	AT3G18670.1	2e-40	148			Ankyrin repeat family protein (.1)	Cm000530	XP_019078823	3e-54	191	PREDICTED: ankyrin repeat-containing proteinAt5g02620 [Vitis vinifera]
DJ0055_c106510	IABW01105337	AT5G51180.1	8.3	28			alpha/beta-Hydrolases superfamily protein (.1.2)		no hit found		0
DJ0055_c10652	IABW01010644	AT4G04910.1	2e-15	76	NSF		N-ethylmaleimide sensitive factor, AAA-type ATPase family protein (.1)	Cm000531	OIS99042	1e-21	91	vesicle-fusing atpase [Nicotiana attenuata]
DJ0055_c10653	IABW01010645	AT1G67580.1	1e-80	244	CDKG;2		Protein kinase superfamily protein (.1.2)	Cm000532	XP_010248900	1e-88	263	PREDICTED: cyclin-dependent kinase G-2 isoform X1[Nelumbo nucifera]
DJ0055_c10654	IABW01010646	AT5G60360.3	2e-61	167	SAG2, AALP		SENESCENCE ASSOCIATED GENE2, aleurain-like protease (.1.2.3)	Cm000533	NP_001296313	3e-67	189	cysteine proteinase 3 precursor [Solanumlycopersicum]
DJ0055_c10655	IABW01010647	AT1G60500.1	0	537	DRP4C		Dynamin related protein 4C (.1)	Cm000534	XP_010264116	0	540	PREDICTED: dynamin-related protein 4C [Nelumbonucifera]
DJ0055_c106558	IABW01105381	AT2G15900.1	1.7	28			Phox-associated domain;Phox-like;Sorting nexin, C-terminal (.1)		no hit found		0
DJ0055_c10656	IABW01010648	AT3G07660.1	1e-74	255			Kinase-related protein of unknown function (DUF1296) (.1)	Cm000535	GAV68446	e-137	426	DUF1296 domain-containing protein [Cephalotusfollicularis]
DJ0055_c10657	IABW01010649	AT1G74840.1	4e-43	155		MYB_related	Homeodomain-like superfamily protein (.1.2)	Cm000536	GAV74384	7e-77	249	Myb_DNA-binding domain-containing protein [Cephalotusfollicularis]
DJ0055_c106575	IABW01105396	AT3G20690.1	2.9	25			F-box and associated interaction domains-containing protein (.1)		no hit found		0
DJ0055_c10658	IABW01010650	AT2G40660.1	5.2	29			Nucleic acid-binding, OB-fold-like protein (.1)		no hit found		0
DJ0055_c10659	IABW01010651	AT1G72990.1	7.6	28	BGAL17		beta-galactosidase 17 (.1.2)		no hit found		0
DJ0055_c1066	IABW01001064	AT1G29950.1	2e-10	62		bHLH	basic helix-loop-helix (bHLH) DNA-binding superfamily protein (.1), basic helix-loop-helix (bHLH) DNA-binding superfamily protein (.2)	Cm000537	XP_002275393	6e-49	176	PREDICTED: transcription factor bHLH144 [Vitisvinifera]
DJ0055_c10660	IABW01010652	AT4G22260.1	9e-157	453	IM1, IM		IMMUTANS, Alternative oxidase family protein (.1)	Cm000538	OIT19320	e-173	498	ubiquinol oxidase 4, chloroplasticchromoplastic [Nicotianaattenuata]
DJ0055_c10661	IABW01010653	AT5G62600.1	0.0002	42	MOS14		modifier of snc1-1, 14, ARM repeat superfamily protein (.1)		BAJ53124	6e-20	92	JHL07K02.14 [Jatropha curcas]
DJ0055_c10662	IABW01010654	AT2G05920.1	4e-47	105			Subtilase family protein (.1)	Cm000539	XP_010541995	1e-56	140	PREDICTED: subtilisin-like protease SBT1.8 [Tarenayahassleriana]
DJ0055_c10663	IABW01010655	AT4G39756.1	1	30			Galactose oxidase/kelch repeat superfamily protein (.1)		GAV66804	3e-06	51	GRAM domain-containing protein [Cephalotus follicularis]
DJ0055_c10664	IABW01010656	AT2G01630.1	7e-66	217			O-Glycosyl hydrolases family 17 protein (.1.2)	Cm000540	XP_010653375	8e-86	273	PREDICTED: glucan endo-1,3-beta-glucosidase 3isoform X1 [Vitis vinifera]
DJ0055_c10665	IABW01010657	no hit	9999	0					no hit found		0
DJ0055_c10666	IABW01010658	AT2G29990.1	1e-11	63	NDA2		alternative NAD(P)H dehydrogenase 2 (.1)	Cm000541	GAV66600	5e-18	86	Pyr_redox_2 domain-containing protein [Cephalotusfollicularis]
DJ0055_c10667	IABW01010659	AT5G17140.1	9.2	26			Cysteine proteinases superfamily protein (.1)		no hit found		0
DJ0055_c106676	IABW01105488	AT5G54260.1	0.063	34	MRE11, ATMRE11		ARABIDOPSIS MEIOTIC RECOMBINATION 11, DNA repair and meiosis protein (Mre11) (.1)		XP_002281726	2e-56	197	PREDICTED: double-strand break repair protein MRE11isoform X2 [Vitis vinifera]
DJ0055_c10668	IABW01010660	AT3G55870.1	3e-51	179			ADC synthase superfamily protein (.1)	Cm000542	GAV91873	2e-51	172	Chorismate_bind domain-containing protein, partial[Cephalotus follicularis]
DJ0055_c10669	IABW01010661	AT5G10080.1	3.7	29			Eukaryotic aspartyl protease family protein (.1)		no hit found		0
DJ0055_c1067	IABW01001065	AT1G09320.1	8	29			agenet domain-containing protein (.1)		no hit found		0
DJ0055_c10670	IABW01010662	AT4G34210.1	2e-07	50	ASK11		SKP1-like 11 (.1)	Cm000543	XP_019242161	4e-08	56	PREDICTED: cellulose synthase A catalytic subunit 1[UDP-forming]-like, partial [Nicotiana attenuata]
DJ0055_c10671	IABW01010663	AT4G00335.1	2e-26	102	RHB1A		RING-H2 finger B1A (.1.2.3)	Cm000544	XP_019159573	2e-41	145	PREDICTED: probable E3 ubiquitin-protein ligaseRHB1A [Ipomoea nil]
DJ0055_c106718	IABW01105527	AT5G60390.1	3e-95	290			GTP binding Elongation factor Tu family protein (.1.2.3)	Cm000545	OIT28594	e-100	305	elongation factor 1-alpha [Nicotiana attenuata]
DJ0055_c10672	IABW01010664	AT1G72710.1	0.17	34	CKL2		casein kinase 1-like protein 2 (.1)		GAV81408	5e-06	52	Pkinase domain-containing protein [Cephalotusfollicularis]
DJ0055_c10673	IABW01010665	AT2G43770.1	1.1	31			Transducin/WD40 repeat-like superfamily protein (.1)		OIW12855	2e-88	271	hypothetical protein TanjilG_24788 [Lupinusangustifolius]
DJ0055_c10674	IABW01010666	AT1G36920.1	1	31			unknown protein		XP_010675818	1e-09	64	PREDICTED: 60 kDa jasmonate-induced protein [Betavulgaris subsp. vulgaris]
DJ0055_c10675	IABW01010667	AT2G17030.1	5e-09	58			F-box family protein with a domain of unknown function (DUF295) (.1)	Cm000546	XP_019223560	2e-46	171	PREDICTED: F-box protein SKIP23-like [Nicotianaattenuata]
DJ0055_c10676	IABW01010668	no hit	9999	0					XP_002281763	2e-08	57	PREDICTED: uncharacterized protein LOC100254401isoform X1 [Vitis vinifera]
DJ0055_c10677	IABW01010669	AT3G26990.1	7e-63	209			ENTH/VHS family protein (.1)	Cm000547	OIT36137	4e-60	206	hypothetical protein A4A49_30938 [Nicotiana attenuata]
DJ0055_c10678	IABW01010670	AT1G02110.1	3e-34	128			Protein of unknown function (DUF630 and DUF632) (.1)	Cm000548	OIT07772	7e-48	171	hypothetical protein A4A49_00271 [Nicotiana attenuata]
DJ0055_c10679	IABW01010671	AT5G64430.1	7e-58	204			Octicosapeptide/Phox/Bem1p family protein (.1)	Cm000549	XP_019165163	2e-98	248	PREDICTED: uncharacterized protein LOC109161289isoform X1 [Ipomoea nil]
DJ0055_c1068	IABW01001066	AT1G08750.1	2e-151	392			Peptidase C13 family (.1.2.3)	Cm000550	XP_003633692	e-162	387	PREDICTED: putative GPI-anchor transamidase [Vitisvinifera]
DJ0055_c10680	IABW01010672	no hit	9999	0					no hit found		0
DJ0055_c10681	IABW01010673	AT1G05250.1	0.2	33			Peroxidase superfamily protein (.1)		no hit found		0
DJ0055_c10682	IABW01010674	AT5G07050.1	0.56	31			nodulin MtN21 /EamA-like transporter family protein (.1)		XP_010655031	2e-06	52	PREDICTED: leucine-rich repeat extensin-like protein4 [Vitis vinifera]
DJ0055_c106820	IABW01105625	AT1G51240.1	4.5	27			Plant self-incompatibility protein S1 family (.1)		no hit found		0
DJ0055_c10683	IABW01010675	AT2G02240.1	2e-20	92	MEE66		maternal effect embryo arrest 66, F-box family protein (.1)	Cm000551	Q3E6P4	3e-18	90	RecName: Full=F-box protein At2g02240
DJ0055_c106832	IABW01105635	AT2G34250.1	3e-161	461			SecY protein transport family protein (.1.2)	Cm000552	XP_003635666	e-159	453	PREDICTED: protein transport protein Sec61 subunitalpha, partial [Vitis vinifera]
DJ0055_c10684	IABW01010676	no hit	9999	0					no hit found		0
DJ0055_c10685	IABW01010677	AT4G13195.1	0.003	36	CLE44		CLAVATA3/ESR-RELATED 44 (.1)		ABL67522	1e-05	46	CLAVATA3/ESR-related protein precursor [Zinnia violacea]
DJ0055_c10686	IABW01010678	AT4G02900.1	2e-128	397			ERD (early-responsive to dehydration stress) family protein (.1)	Cm000553	XP_002271834	e-149	452	PREDICTED: CSC1-like protein At4g02900 [Vitisvinifera]
DJ0055_c106863	IABW01105663	AT2G39800.1	0.52	30	ATP5CS, P5CS1		delta1-pyrroline-5-carboxylate synthase 1 (.1.2.3.4)		XP_010526195	1e-06	51	PREDICTED: transcriptional corepressor LEUNIG-likeisoform X3 [Tarenaya hassleriana]
DJ0055_c10687	IABW01010679	AT3G51690.1	9e-08	50			PIF1 helicase (.1)	Cm000554	XP_010681230	1e-11	66	PREDICTED: uncharacterized protein LOC104896212[Beta vulgaris subsp. vulgaris]
DJ0055_c10688	IABW01010680	AT2G17030.1	4e-35	136			F-box family protein with a domain of unknown function (DUF295) (.1)	Cm000555	XP_019190045	e-147	438	PREDICTED: F-box protein SKIP23-like [Ipomoea nil]
DJ0055_c10689	IABW01010681	AT5G47750.1	0	391	PK5, D6PKL2		D6 protein kinase like 2 (.1)	Cm000556	XP_003634855	0	391	PREDICTED: serine/threonine-protein kinase D6PKL2[Vitis vinifera]
DJ0055_c106891	IABW01105689	AT4G24610.2	4e-09	56			unknown protein	Cm000557	GAV66816	6e-08	56	hypothetical protein CFOL_v3_10326 [Cephalotusfollicularis]
DJ0055_c106892	IABW01105690	AT3G60240.4	1e-48	173	CUM2, EIF4G		CUCUMOVIRUS MULTIPLICATION 2, eukaryotic translation initiation factor 4G (.2.3.4)	Cm000558	GAV71508	5e-53	190	MA3 domain-containing protein/MIF4G domain-containingprotein [Cephalotus follicularis]
DJ0055_c1069	IABW01001067	AT5G43920.1	8.8	27			transducin family protein / WD-40 repeat family protein (.1)		no hit found		0
DJ0055_c10690	IABW01010682	AT5G43930.4	1.6	29			Transducin family protein / WD-40 repeat family protein (.1.2.3.4)		no hit found		0
DJ0055_c10691	IABW01010683	AT3G47300.1	1e-88	274	SELT		SELT-like protein precursor (.1)	Cm000559	XP_002264265	e-110	335	PREDICTED: selT-like protein [Vitis vinifera]
DJ0055_c10692	IABW01010684	AT1G64800.1	4.8	28			DNA binding;sequence-specific DNA binding transcription factors (.1)		no hit found		0
DJ0055_c10693	IABW01010685	AT4G15350.1	6.5	27	CYP705A2		cytochrome P450, family 705, subfamily A, polypeptide 2, cytochrome P450, family 705, subfamily A, polypeptide 2 (.1)		no hit found		0
DJ0055_c10694	IABW01010686	AT1G07360.1	6e-55	177	MAC5A		MOS4-associated complex subunit 5A, CCCH-type zinc fingerfamily protein with RNA-binding domain (.1)	Cm000560	XP_010262753	2e-56	187	PREDICTED: zinc finger CCCH domain-containingprotein 40-like [Nelumbo nucifera]
DJ0055_c10695	IABW01010687	AT3G60860.1	3e-116	349			SEC7-like guanine nucleotide exchange family protein (.1)	Cm000561	XP_002279696	e-157	471	PREDICTED: brefeldin A-inhibited guaninenucleotide-exchange protein 2 [Vitis vinifera]
DJ0055_c10696	IABW01010688	AT2G07360.2	8e-18	82			SH3 domain-containing protein (.1.2)	Cm000562	XP_019245811	5e-20	92	PREDICTED: uncharacterized protein LOC109225557[Nicotiana attenuata]
DJ0055_c10697	IABW01010689	AT4G24890.1	0.031	38	ATPAP24, PAP24		ARABIDOPSIS THALIANA PURPLE ACID PHOSPHATASE 24, purple acid phosphatase 24 (.1)		XP_010246444	3e-07	51	PREDICTED: WD repeat-containing protein 53 isoform X1[Nelumbo nucifera]
DJ0055_c10698	IABW01010690	AT1G30220.1	0	643	ATINT2		ARABIDOPSIS THALIANA INOSITOL TRANSPORTER 2, inositol transporter 2 (.1)	Cm000563	XP_002278732	0	746	PREDICTED: probable inositol transporter 2 [Vitisvinifera]
DJ0055_c10699	IABW01010691	AT2G47150.1	0.49	30			NAD(P)-binding Rossmann-fold superfamily protein (.1)		XP_019067328	8e-22	94	PREDICTED: uncharacterized protein LOC101247758isoform X2 [Solanum lycopersicum]
DJ0055_c107	IABW01000107	AT5G48160.1	0	636	OBE2		OBERON2, Protein of unknown function (DUF1423) (.1), Protein of unknown function (DUF1423) (.2)	Cm000564	XP_019191128	0	770	PREDICTED: OBERON-like protein [Ipomoea nil]
DJ0055_c1070	IABW01001068	AT4G16110.1	2e-44	132	ARR2	ARR-B	response regulator 2 (.1)	Cm000565	XP_019180835	1e-83	197	PREDICTED: two-component response regulator ARR2-likeisoform X1 [Ipomoea nil]
DJ0055_c10700	IABW01010692	AT2G47770.1	2e-37	131	ATTSPO		TSPO(outer membrane tryptophan-rich sensory protein)-related (.1)	Cm000566	XP_019164203	2e-49	168	PREDICTED: translocator protein homolog [Ipomoeanil]
DJ0055_c10701	IABW01010693	AT4G28670.1	8.9	28			Protein kinase family protein with domain of unknown function (DUF26) (.1)		no hit found		0
DJ0055_c10702	IABW01010694	AT4G13395.1	1e-08	52	DVL10, RTFL12		DEVIL 10, ROTUNDIFOLIA like 12 (.1)	Cm000567	XP_019092215	1e-08	57	PREDICTED: uncharacterized protein LOC104745518[Camelina sativa]
DJ0055_c10703	IABW01010695	AT5G16760.1	2e-54	179	AtITPK1		inositol \\(1,3,4\\) P3 5/6-kinase 1, Arabidopsis thaliana inositol \\(1,3,4\\) P3 5/6-kinase 1, Inositol 1,3,4-trisphosphate 5/6-kinase family protein (.1)	Cm000568	XP_019080169	4e-60	189	PREDICTED: inositol-tetrakisphosphate 1-kinase 1[Vitis vinifera]
DJ0055_c10704	IABW01010696	AT5G42200.1	1e-34	125			RING/U-box superfamily protein (.1)	Cm000569	XP_019152320	5e-58	189	PREDICTED: E3 ubiquitin-protein ligase ATL23-like[Ipomoea nil]
DJ0055_c10705	IABW01010697	AT1G24095.1	2e-19	85			Putative thiol-disulphide oxidoreductase DCC (.1)	Cm000570	OIT36394	2e-22	98	dcc family protein, chloroplastic [Nicotiana attenuata]
DJ0055_c10706	IABW01010698	AT3G46620.1	4e-62	116			zinc finger (C3HC4-type RING finger) family protein (.1)	Cm000571	XP_019192616	e-120	225	PREDICTED: E3 ubiquitin-protein ligase RDUF1-like[Ipomoea nil]
DJ0055_c10707	IABW01010699	AT5G66380.1	1e-54	186	ATFOLT1		folate transporter 1 (.1)	Cm000572	XP_010316222	5e-61	206	PREDICTED: folate transporter 1, chloroplastic-like[Solanum lycopersicum]
DJ0055_c10708	IABW01010700	AT1G18480.1	1e-121	233	AtSLP2		Shewenella-like protein phosphatase 2, Calcineurin-like metallo-phosphoesterase superfamily protein (.1)	Cm000573	XP_004244760	e-133	249	PREDICTED: shewanella-like protein phosphatase 2[Solanum lycopersicum]
DJ0055_c10709	IABW01010701	AT4G38600.1	3e-28	78	UPL3, KAK		UBIQUITIN-PROTEIN LIGASE 3, KAKTUS, HEAT repeat ;HECT-domain (ubiquitin-transferase) (.1), HEAT repeat ;HECT-domain (ubiquitin-transferase) (.2)	Cm000574	XP_010265985	2e-59	149	PREDICTED: E3 ubiquitin-protein ligase UPL3-like[Nelumbo nucifera]
DJ0055_c1071	IABW01001069	AT4G22740.1	1e-48	172			glycine-rich protein (.1.2)	Cm000575	GAV82752	4e-95	296	Mlf1IP domain-containing protein [Cephalotusfollicularis]
DJ0055_c10710	IABW01010702	AT5G18170.1	6.8	28	GDH1		glutamate dehydrogenase 1 (.1)		no hit found		0
DJ0055_c10711	IABW01010703	AT2G38310.1	9e-52	156	RCAR10, PYL4		regulatory components of ABA receptor 10, PYR1-like 4 (.1)	Cm000576	XP_004241105	4e-68	189	PREDICTED: abscisic acid receptor PYL4 [Solanumlycopersicum]
DJ0055_c10712	IABW01010704	AT3G42860.1	0.36	31			zinc knuckle (CCHC-type) family protein (.1)		XP_010484848	2e-06	49	PREDICTED: uncharacterized protein At1g43920,Chloroplastic-like [Camelina sativa]
DJ0055_c10713	IABW01010705	AT1G54560.1	1e-06	50	PCR1, ATXIE, XIE		MYOSIN XI E, Myosin family protein with Dil domain (.1)	Cm000577	JAU59720	0.0001	47	Myosin-9, partial [Noccaea caerulescens]
DJ0055_c10714	IABW01010706	AT4G25080.3	8	27	CHLM		magnesium-protoporphyrin IX methyltransferase (.1.2.3.4.5)		no hit found		0
DJ0055_c10715	IABW01010707	AT4G38340.1	0.95	30	NLP3	Nin-like	Plant regulator RWP-RK family protein (.1)		no hit found		0
DJ0055_c10716	IABW01010708	AT5G44578.1	9.8	25			unknown protein		XP_003631767	8e-08	50	PREDICTED: uncharacterized protein LOC100852614[Vitis vinifera]
DJ0055_c10717	IABW01010709	AT4G32915.1	5e-37	130			unknown protein	Cm000578	XP_002275650	8e-50	167	PREDICTED: glutamyl-tRNA(Gln) amidotransferasesubunit C, chloroplastic/mitochondrial-like [Vitisvinifera]
DJ0055_c10718	IABW01010710	AT4G28600.1	7	28	NPGR2		no pollen germination related 2 (.1)		XP_010692062	7e-05	37	PREDICTED: uncharacterized protein LOC104905280[Beta vulgaris subsp. vulgaris]
DJ0055_c10719	IABW01010711	AT3G02130.1	7e-102	328	TOAD2, RPK2, CLI1		TOADSTOOL 2, clv3 peptide insensitive 1, receptor-like protein kinase 2 (.1)	Cm000579	APR63791	e-108	335	receptor-like protein kinase 1 [Populus tomentosa]
DJ0055_c1072	IABW01001070	AT3G55550.1	0.25	32			Concanavalin A-like lectin protein kinase family protein (.1)		no hit found		0
DJ0055_c10720	IABW01010712	AT5G48030.1	1e-39	146	GFA2		gametophytic factor 2 (.1)	Cm000580	XP_019158900	2e-41	155	PREDICTED: chaperone protein dnaJ GFA2,mitochondrial [Ipomoea nil]
DJ0055_c10721	IABW01010713	AT2G26330.1	7e-157	471	QRP1, ER		QUANTITATIVE RESISTANCE TO PLECTOSPHAERELLA 1, ERECTA, Leucine-rich receptor-like protein kinase family protein (.1)	Cm000581	OIT40246	e-175	522	lrr receptor-like serinethreonine-protein kinase erecta[Nicotiana attenuata]
DJ0055_c10722	IABW01010714	AT4G31120.1	7e-29	115	PRMT5, SKB1 ,ATPRMT5		PROTEIN ARGININE METHYLTRANSFERASE 5, SHK1 binding protein 1 (.1.2)	Cm000582	XP_010247166	2e-32	129	PREDICTED: protein arginine N-methyltransferase 1.5[Nelumbo nucifera]
DJ0055_c10723	IABW01010715	AT5G26850.1	5.9	29			Uncharacterized protein (.1.2.3.4)		XP_019174122	5e-51	181	PREDICTED: leucine-rich repeat extensin-like protein3 isoform X4 [Ipomoea nil]
DJ0055_c10724	IABW01010716	AT3G13690.1	1e-34	127			Protein kinase protein with adenine nucleotide alpha hydrolases-like domain (.1)	Cm000583	GAV60517	2e-59	174	Pkinase_Tyr domain-containing protein [Cephalotusfollicularis]
DJ0055_c10725	IABW01010717	AT2G15680.1	4e-60	193	AtCML30		calmodulin-like 30, Calcium-binding EF-hand family protein (.1)	Cm000584	XP_019244759	2e-81	252	PREDICTED: calmodulin-like protein 1 [Nicotianaattenuata]
DJ0055_c10726	IABW01010718	AT1G11050.1	7e-43	156			Protein kinase superfamily protein (.1)	Cm000585	XP_019079328	3e-66	210	PREDICTED: probable receptor-like protein kinaseAt1g11050 [Vitis vinifera]
DJ0055_c10727	IABW01010719	AT1G71110.1	7e-104	323			unknown protein	Cm000586	OIT22704	e-134	405	hypothetical protein A4A49_30026 [Nicotiana attenuata]
DJ0055_c10728	IABW01010720	AT5G03330.1	3e-06	49			Cysteine proteinases superfamily protein (.1.2)	Cm000587	XP_002276656	9e-12	70	PREDICTED: OTU domain-containing proteinDDB_G0284757 isoform X1 [Vitis vinifera]
DJ0055_c10729	IABW01010721	AT3G48290.2	7e-71	233	CYP71A24		cytochrome P450, family 71, subfamily A, polypeptide 24, cytochrome P450, family 71, subfamily A, polypeptide 24 (.1.2)	Cm000588	XP_010696005	1e-81	265	PREDICTED: cytochrome P450 71A25-like [Beta vulgarissubsp. vulgaris]
DJ0055_c1073	IABW01001071	AT2G23360.1	5e-39	137			Plant protein of unknown function (DUF869) (.1)	Cm000589	XP_010652794	1e-91	309	PREDICTED: filament-like plant protein 7 isoform X2[Vitis vinifera]
DJ0055_c10730	IABW01010722	AT5G41790.1	8e-10	61	CIP1		COP1-interactive protein 1 (.1)	Cm000590	XP_004246103	1e-48	184	PREDICTED: myosin-4-like [Solanum lycopersicum]
DJ0055_c10731	IABW01010723	AT3G63380.1	3e-130	399			ATPase E1-E2 type family protein / haloacid dehalogenase-like hydrolase family protein (.1)	Cm000591	JAU59007	e-135	395	Putative calcium-transporting ATPase 13, plasmamembrane-type, partial [Noccaea caerulescens]
DJ0055_c10732	IABW01010724	AT3G59890.1	1e-157	454			Dihydrodipicolinate reductase, bacterial/plant (.1.2)	Cm000592	XP_010261595	e-161	468	PREDICTED: 4-hydroxy-tetrahydrodipicolinate reductase1, chloroplastic-like isoform X1 [Nelumbo nucifera]
DJ0055_c10733	IABW01010725	no hit	9999	0					no hit found		0
DJ0055_c10734	IABW01010726	AT1G15820.1	2e-18	82	CP24, LHCB6		light harvesting complex photosystem II subunit 6 (.1)	Cm000593	XP_002263201	9e-26	107	PREDICTED: chlorophyll a-b binding protein CP24 10A,chloroplastic [Vitis vinifera]
DJ0055_c10735	IABW01010727	AT5G38940.1	1e-27	107			RmlC-like cupins superfamily protein (.1)	Cm000594	OIT01298	8e-32	122	putative germin-like protein 2-3 [Nicotiana attenuata]
DJ0055_c10736	IABW01010728	AT1G72500.1	8e-35	134			unknown protein	Cm000595	XP_010654418	1e-63	216	PREDICTED: inter alpha-trypsin inhibitor, heavy chain4 isoform X3 [Vitis vinifera]
DJ0055_c10737	IABW01010729	AT4G39410.1	2e-55	184	ATWRKY13, WRKY13	WRKY	ARABIDOPSIS THALIANA WRKY DNA-BINDING PROTEIN 13, WRKY DNA-binding protein 13 (.1)	Cm000596	XP_002279024	3e-72	229	PREDICTED: probable WRKY transcription factor 13isoform X1 [Vitis vinifera]
DJ0055_c10738	IABW01010730	AT3G45600.1	8e-128	372	TET3		tetraspanin3 (.1)	Cm000597	XP_019199303	e-165	471	PREDICTED: tetraspanin-3-like [Ipomoea nil]
DJ0055_c10739	IABW01010731	AT4G15415.2	2e-77	246	ATB'GAMMA, ATB' GAMMA		Protein phosphatase 2A regulatory B subunit family protein (.1.2)	Cm000598	OIS97743	3e-86	271	serinethreonine protein phosphatase 2a 59 kda regulatorysubunit b' eta isoform [Nicotiana attenuata]
DJ0055_c1074	IABW01001072	AT1G79190.1	0.56	30			ARM repeat superfamily protein (.1)		no hit found		0
DJ0055_c10740	IABW01010732	AT1G31130.1	0.026	36			unknown protein		GAV71231	8e-35	136	hypothetical protein CFOL_v3_14725 [Cephalotusfollicularis]
DJ0055_c10741	IABW01010733	AT1G56720.1	4e-20	89			Protein kinase superfamily protein (.1.2.3)	Cm000599	XP_002280159	1e-51	181	PREDICTED: probable receptor-like protein kinaseAt2g42960 [Vitis vinifera]
DJ0055_c10742	IABW01010734	AT2G38080.1	1.4	30	ATLMCO4, IRX12, LAC4		LACCASE 4, IRREGULAR XYLEM 12, ARABIDOPSIS LACCASE-LIKE MULTICOPPER OXIDASE 4, Laccase/Diphenol oxidase family protein (.1)		no hit found		0
DJ0055_c10743	IABW01010735	AT1G80710.1	1e-44	158	DRS1		DROUGHT SENSITIVE 1 (.1)	Cm000600	OIT01091	4e-67	226	hypothetical protein A4A49_19933 [Nicotiana attenuata]
DJ0055_c10744	IABW01010736	AT3G53010.1	1e-81	253			Domain of unknown function (DUF303) (.1)	Cm000601	OIT40002	e-100	302	putative carbohydrate esterase [Nicotiana attenuata]
DJ0055_c107442	IABW01106236	AT3G59970.3	0.88	29	MTHFR1		methylenetetrahydrofolate reductase 1 (.1.2.3)		no hit found		0
DJ0055_c10745	IABW01010737	AT4G01690.1	1e-45	160	PPOX, HEMG1, PPO1		Flavin containing amine oxidoreductase family (.1.2)	Cm000602	XP_002273793	1e-48	172	PREDICTED: protoporphyrinogen oxidase 1,chloroplastic [Vitis vinifera]
DJ0055_c10746	IABW01010738	AT4G27050.1	0.0007	40			F-box/RNI-like superfamily protein (.1.2.3.4)		no hit found		0
DJ0055_c107460	IABW01106254	AT1G78790.1	2e-42	140			unknown protein	Cm000603	XP_010663065	1e-43	147	PREDICTED: centromere protein X isoform X2 [Vitisvinifera]
DJ0055_c10747	IABW01010739	AT3G55200.1	1e-68	232	AtSAP130a		Arabidopsis thaliana spliceosome-associated protein 130 a, Cleavage and polyadenylation specificity factor (CPSF) A subunit protein (.1)	Cm000604	XP_002282354	2e-67	232	PREDICTED: splicing factor 3B subunit 3 [Vitisvinifera]
DJ0055_c10748	IABW01010740	AT3G17940.1	2e-174	496			Galactose mutarotase-like superfamily protein (.1)	Cm000605	XP_019244006	0	563	PREDICTED: aldose 1-epimerase isoform X1 [Nicotianaattenuata]
DJ0055_c10749	IABW01010741	no hit	9999	0					Q56WK6	4e-11	68	RecName: Full=Patellin-1
DJ0055_c1075	IABW01001073	AT1G55200.1	4.7	28			Protein kinase protein with adenine nucleotide alpha hydrolases-like domain (.1)		GAV59014	1e-06	51	hypothetical protein CFOL_v3_02547 [Cephalotusfollicularis]
DJ0055_c10750	IABW01010742	AT1G65420.1	1.5	30	NPQ7		NONPHOTOCHEMICAL QUENCHING 7, Protein of unknown function (DUF565) (.1)		no hit found		0
DJ0055_c10751	IABW01010743	AT2G41060.1	1e-101	318			RNA-binding (RRM/RBD/RNP motifs) family protein (.1), RNA-binding (RRM/RBD/RNP motifs) family protein (.2)	Cm000606	XP_003632233	0	528	PREDICTED: UBP1-associated protein 2A [Vitis vinifera]
DJ0055_c10752	IABW01010744	AT5G62810.1	1e-52	191	ATPEX14, PED2, PEX14		PEROXISOME DEFECTIVE 2, peroxin 14 (.1)	Cm000607	XP_019154398	e-159	306	PREDICTED: peroxisomal membrane protein PEX14 [Ipomoeanil]
DJ0055_c10753	IABW01010745	AT3G15060.1	4e-49	165	AtRABA1g		RAB GTPase homolog A1G (.1)	Cm000608	XP_019159358	5e-50	171	PREDICTED: ras-related protein RABA1f [Ipomoea nil]
DJ0055_c10754	IABW01010746	AT1G05055.1	3e-167	469	ATGTF2H2, GTF2H2		general transcription factor II H2 (.1)	Cm000609	XP_019164099	0	539	PREDICTED: general transcription factor IIH subunit 2isoform X1 [Ipomoea nil]
DJ0055_c10755	IABW01010747	AT3G14880.1	0.66	30			unknown protein		XP_019077730	0.0005	44	PREDICTED: WD repeat-containing protein 55 isoformX3 [Vitis vinifera]
DJ0055_c10756	IABW01010748	AT5G15900.1	1e-123	346	TBL19		TRICHOME BIREFRINGENCE-LIKE 19 (.1)	Cm000610	XP_010257818	e-147	387	PREDICTED: protein trichome birefringence-like 19[Nelumbo nucifera]
DJ0055_c10757	IABW01010749	AT4G15350.1	7.8	27	CYP705A2		cytochrome P450, family 705, subfamily A, polypeptide 2, cytochrome P450, family 705, subfamily A, polypeptide 2 (.1)		no hit found		0
DJ0055_c10758	IABW01010750	AT1G04560.1	1e-33	123			AWPM-19-like family protein (.1)	Cm000611	OIT35234	3e-68	215	hypothetical protein A4A49_07429 [Nicotiana attenuata]
DJ0055_c10759	IABW01010751	AT2G03360.2	0.41	27			Glycosyltransferase family 61 protein (.1.2)		no hit found		0
DJ0055_c1076	IABW01001074	AT1G05180.1	0	491	AXR1		AUXIN RESISTANT 1, NAD(P)-binding Rossmann-fold superfamily protein (.1), NAD(P)-binding Rossmann-fold superfamily protein (.2), NAD(P)-binding Rossmann-fold superfamily protein (.3)	Cm000612	XP_002267415	0	500	PREDICTED: NEDD8-activating enzyme E1 regulatorysubunit AXR1 isoform X1 [Vitis vinifera]
DJ0055_c10760	IABW01010752	AT5G08650.1	5e-62	208			Small GTP-binding protein (.1)	Cm000613	XP_019177224	2e-68	230	PREDICTED: translation factor GUF1 homolog,chloroplastic [Ipomoea nil]
DJ0055_c10761	IABW01010753	AT1G17450.2	3.7	29			B-block binding subunit of TFIIIC (.1.2)		no hit found		0
DJ0055_c10762	IABW01010754	AT5G06680.1	2e-82	269	ATSPC98, SPC98, ATGCP3		ARABIDOPSIS THALIANA GAMMA TUBULIN COMPLEX PROTEIN 3, spindle pole body component 98 (.1)	Cm000614	GAV63976	e-119	370	Spc97_Spc98 domain-containing protein [Cephalotusfollicularis]
DJ0055_c107622	IABW01106414	AT2G17695.1	2e-98	291			unknown protein	Cm000615	OIW09630	e-104	311	hypothetical protein TanjilG_28229 [Lupinusangustifolius]
DJ0055_c10763	IABW01010755	AT1G79010.1	1e-75	236			Alpha-helical ferredoxin (.1)	Cm000616	XP_010254844	9e-85	263	PREDICTED: NADH dehydrogenase [ubiquinone]iron-sulfur protein 8, mitochondrial [Nelumbo nucifera]
DJ0055_c10764	IABW01010756	AT5G39590.1	0.21	31			TLD-domain containing nucleolar protein (.1)		no hit found		0
DJ0055_c10765	IABW01010757	AT4G17370.1	3e-136	262			Oxidoreductase family protein (.1)	Cm000617	OIW10361	e-167	294	hypothetical protein TanjilG_28112 [Lupinus angustifolius]
DJ0055_c10766	IABW01010758	no hit	9999	0					no hit found		0
DJ0055_c10767	IABW01010759	AT3G16950.2	1e-118	285	PTLPD1, LPD1		lipoamide dehydrogenase 1 (.1.2)	Cm000618	XP_010434871	e-111	276	PREDICTED: dihydrolipoyl dehydrogenase 2,chloroplastic [Camelina sativa]
DJ0055_c10768	IABW01010760	AT2G36390.1	2e-07	49	SBE2.1, BE3		BRANCHING ENZYME 3, starch branching enzyme 2.1 (.1)	Cm000619	XP_010664077	4e-25	105	PREDICTED: 1,4-alpha-glucan-branching enzyme 1,chloroplastic/amyloplastic isoform X2 [Vitis vinifera]
DJ0055_c10769	IABW01010761	AT3G47720.1	1.5	27	SRO4		similar to RCD one 4 (.1)		no hit found		0
DJ0055_c1077	IABW01001075	AT4G00090.1	1e-152	405			Transducin/WD40 repeat-like superfamily protein (.1)	Cm000620	XP_019159499	e-169	419	PREDICTED: transducin beta-like protein 2 [Ipomoeanil]
DJ0055_c10770	IABW01010762	AT1G04350.1	7e-80	254			2-oxoglutarate (2OG) and Fe(II)-dependent oxygenase superfamily protein (.1)	Cm000621	OIT30878	e-131	392	1-aminocyclopropane-1-carboxylate oxidase -like 6[Nicotiana attenuata]
DJ0055_c10771	IABW01010763	AT4G24210.1	2e-43	149	SLY1		SLEEPY1, F-box family protein (.1)	Cm000622	NP_001333987	9e-53	179	F-box protein GID2 [Solanum lycopersicum]
DJ0055_c10772	IABW01010764	AT5G62220.1	2e-47	163	ATGT18		glycosyltransferase 18 (.1)	Cm000623	GAV61867	2e-49	171	Exostosin domain-containing protein [Cephalotusfollicularis]
DJ0055_c10773	IABW01010765	AT1G24030.1	0	526			Protein kinase superfamily protein (.1.2)	Cm000624	XP_019176792	0	565	PREDICTED: serine/threonine-protein kinase CDL1-like[Ipomoea nil]
DJ0055_c10774	IABW01010766	AT1G36510.1	3.1	29			Nucleic acid-binding proteins superfamily (.1)		XP_010668249	5e-06	51	PREDICTED: replication protein A 70 kDa DNA-bindingsubunit B-like, partial [Beta vulgaris subsp. vulgaris]
DJ0055_c10775	IABW01010767	AT1G06950.1	1.5	29	ATTIC110, TIC110		ARABIDOPSIS THALIANA TRANSLOCON AT THE INNER ENVELOPE MEMBRANE OF CHLOROPLASTS 110, translocon at the inner envelope membrane of chloroplasts 110 (.1)		GAV74922	9e-23	94	hypothetical protein CFOL_v3_18402, partial [Cephalotusfollicularis]
DJ0055_c10776	IABW01010768	AT1G78270.1	3e-56	197	ATUGT85A4		UDP-glucosyl transferase 85A4 (.1)	Cm000625	XP_019152850	4e-59	209	PREDICTED: 7-deoxyloganetin glucosyltransferase-like[Ipomoea nil]
DJ0055_c10777	IABW01010769	AT4G16430.1	2e-104	324	bHLH003, INU3	bHLH	basic helix-loop-helix (bHLH) DNA-binding superfamily protein (.1)	Cm000626	XP_004242355	e-151	452	PREDICTED: transcription factor bHLH3 [Solanumlycopersicum]
DJ0055_c10778	IABW01010770	AT4G00630.2	3.9	28	ATKEA2, KEA2		K+ efflux antiporter 2, K+ efflux antiporter 2 (.1), K+ efflux antiporter 2 (.2)		no hit found		0
DJ0055_c10779	IABW01010771	AT4G16740.1	3e-17	73	ATTPS03		terpene synthase 03 (.1.2)	Cm000627	XP_019073160	3e-31	116	PREDICTED: (-)-alpha-terpineol synthase isoform X1[Vitis vinifera]
DJ0055_c1078	IABW01001076	AT1G54570.1	3e-131	398			Esterase/lipase/thioesterase family protein (.1)	Cm000628	OIS95651	e-146	441	acyltransferase-like protein, chloroplastic [Nicotianaattenuata]
DJ0055_c10780	IABW01010772	AT2G04780.1	2e-74	234	FLA7		FASCICLIN-like arabinoogalactan 7 (.1.2)	Cm000629	XP_002266893	e-108	325	PREDICTED: fasciclin-like arabinogalactan protein 7[Vitis vinifera]
DJ0055_c10781	IABW01010773	AT4G33950.1	3e-22	96	ATOST1, P44, SRK2E, SNRK2-6, SnRK2.6, OST1		SNF1-RELATED PROTEIN KINASE 2.6, SUCROSE NONFERMENTING 1-RELATED PROTEIN KINASE 2-6, OPEN STOMATA 1, Protein kinase superfamily protein (.1.2)	Cm000630	OIS97842	5e-21	97	serinethreonine-protein kinase srk2e [Nicotianaattenuata]
DJ0055_c10782	IABW01010774	AT5G41760.1	0	553			Nucleotide-sugar transporter family protein (.1.2)	Cm000631	OIT36483	0	605	cmp-sialic acid transporter 1 [Nicotiana attenuata]
DJ0055_c10783	IABW01010775	AT5G56120.1	4e-23	94			unknown protein	Cm000632	XP_002274782	2e-26	105	PREDICTED: uncharacterized protein LOC100251512[Vitis vinifera]
DJ0055_c10784	IABW01010776	AT3G11130.1	5.4	29			Clathrin, heavy chain (.1)		no hit found		0
DJ0055_c10785	IABW01010777	AT1G03060.1	6.9	29	SPI		SPIRRIG, Beige/BEACH domain ;WD domain, G-beta repeat protein (.1)		XP_019256461	7e-26	114	PREDICTED: probable chitinase 3 [Nicotianaattenuata]
DJ0055_c10786	IABW01010778	AT1G18335.1	9e-62	203			Acyl-CoA N-acyltransferases (NAT) superfamily protein (.1)	Cm000633	XP_010271137	2e-90	281	PREDICTED: N-alpha-acetyltransferase 40 [Nelumbonucifera]
DJ0055_c107868	IABW01106658	AT3G05290.1	1.4	29	AtPNC1, PNC1		peroxisomal adenine nucleotide carrier 1 (.1)		no hit found		0
DJ0055_c10787	IABW01010779	AT1G19920.1	0	463	ASA1, APS2		ATP SULFURYLASE ARABIDOPSIS 1, Pseudouridine synthase/archaeosine transglycosylase-like family protein (.1)	Cm000634	XP_010692725	0	478	PREDICTED: ATP sulfurylase 2 [Beta vulgaris subsp.vulgaris]
DJ0055_c10788	IABW01010780	AT3G48660.1	4e-24	93			Protein of unknown function (DUF 3339) (.1)	Cm000635	XP_010250670	2e-37	133	PREDICTED: uncharacterized protein LOC104592856[Nelumbo nucifera]
DJ0055_c10789	IABW01010781	AT5G05480.1	1e-68	228			Peptide-N4-(N-acetyl-beta-glucosaminyl)asparagine amidase A protein (.1)	Cm000636	OIT40794	6e-92	293	peptide-n4-(n-acetyl-beta-glucosaminyl)asparagine amidasea [Nicotiana attenuata]
DJ0055_c1079	IABW01001077	AT3G16010.1	6.9	25			Pentatricopeptide repeat (PPR-like) superfamily protein (.1)		no hit found		0
DJ0055_c10790	IABW01010782	AT3G46740.1	8e-22	96	MAR1, TOC75-III, TOC75		MODIFIER OF ARG1 1, translocon at the outer envelope membrane of chloroplasts 75-III (.1)	Cm000637	XP_010535454	5e-28	119	PREDICTED: protein TOC75-3, chloroplastic [Tarenayahassleriana]
DJ0055_c10791	IABW01010783	AT3G09780.1	0.23	34	CCR1, ATCRR1		CRINKLY4 related 1 (.1)		no hit found		0
DJ0055_c10792	IABW01010784	AT1G55530.1	2e-66	221			RING/U-box superfamily protein (.1)	Cm000638	XP_019163739	7e-98	307	PREDICTED: E3 ubiquitin-protein ligase RDUF2-likeisoform X2 [Ipomoea nil]
DJ0055_c107927	IABW01106716	AT3G58580.1	2e-11	62			DNAse I-like superfamily protein (.1)	Cm000639	XP_002280990	1e-21	97	PREDICTED: carbon catabolite repressor protein 4homolog 1 [Vitis vinifera]
DJ0055_c10793	IABW01010785	AT2G24570.1	4e-30	118	ATWRKY17, WRKY17	WRKY	WRKY DNA-binding protein 17 (.1)	Cm000640	XP_002266188	6e-47	167	PREDICTED: WRKY transcription factor WRKY51 [Vitisvinifera]
DJ0055_c10794	IABW01010786	AT3G19620.1	8.3	27			Glycosyl hydrolase family protein (.1)		XP_010249819	2e-20	94	PREDICTED: leucine-rich repeat extensin-like protein4 [Nelumbo nucifera]
DJ0055_c10795	IABW01010787	AT4G00660.2	1e-112	338	ATRH8		RNAhelicase-like 8 (.1.2)	Cm000641	OIV90504	e-110	331	hypothetical protein TanjilG_32381 [Lupinusangustifolius]
DJ0055_c10796	IABW01010788	AT3G42170.1	4e-41	152			BED zinc finger ;hAT family dimerisation domain (.1)	Cm000642	XP_019235338	5e-98	310	PREDICTED: zinc finger BED domain-containing proteinRICESLEEPER 1-like [Nicotiana attenuata]
DJ0055_c10797	IABW01010789	AT1G49030.1	1e-54	183			PLAC8 family protein (.1)	Cm000643	XP_010265197	3e-98	302	PREDICTED: protein PLANT CADMIUM RESISTANCE 6-like[Nelumbo nucifera]
DJ0055_c10798	IABW01010790	AT1G13570.1	8e-12	66			F-box/RNI-like superfamily protein (.1)	Cm000644	GAV71601	3e-13	76	F-box domain-containing protein/FBD domain-containingprotein [Cephalotus follicularis]
DJ0055_c10799	IABW01010791	AT5G62600.1	3	29	MOS14		modifier of snc1-1, 14, ARM repeat superfamily protein (.1)		no hit found		0
DJ0055_c108	IABW01000108	AT4G16515.1	1e-05	44	RGF6		root meristem growth factor 6, unknown protein	Cm000645	XP_019156079	1e-17	84	PREDICTED: uncharacterized protein LOC109152865isoform X2 [Ipomoea nil]
DJ0055_c1080	IABW01001078	AT1G69220.1	0	426	SIK1		Protein kinase superfamily protein (.1.2)	Cm000646	XP_019226038	0	442	PREDICTED: serine/threonine-protein kinase dst1[Nicotiana attenuata]
DJ0055_c10800	IABW01010792	AT3G17120.1	2e-12	66			unknown protein	Cm000647	XP_019180843	4e-33	129	PREDICTED: uncharacterized protein LOC109175919[Ipomoea nil]
DJ0055_c10801	IABW01010793	AT5G66890.1	3e-08	54			Leucine-rich repeat (LRR) family protein (.1)	Cm000648	XP_010678706	6e-21	98	PREDICTED: putative disease resistance protein RGA1isoform X3 [Beta vulgaris subsp. vulgaris]
DJ0055_c108015	IABW01106803	AT3G24230.1	7e-89	217			Pectate lyase family protein (.1)	Cm000649	P27759	e-131	286	RecName: Full=Pectate lyase 5; AltName: Full=Antigen Amb aI; AltName: Full=Antigen E; Short=AgE; AltName:Full=Pollen allergen Amb a 1.1; AltName: Allergen=Amb a1.1; Flags: Precursor
DJ0055_c10802	IABW01010794	AT4G12710.1	4e-09	57			ARM repeat superfamily protein (.1)	Cm000650	GAV68442	4e-20	96	Arm domain-containing protein, partial [Cephalotusfollicularis]
DJ0055_c10803	IABW01010795	AT3G14310.1	2.4	29	ATPME3		pectin methylesterase 3 (.1)		no hit found		0
DJ0055_c10804	IABW01010796	AT4G30370.1	6e-17	79			RING/U-box superfamily protein (.1)	Cm000651	XP_019232547	3e-38	140	PREDICTED: protein DELETION OF SUV3 SUPPRESSOR1(I)-like isoform X1 [Nicotiana attenuata]
DJ0055_c10805	IABW01010797	no hit	9999	0					no hit found		0
DJ0055_c108050	IABW01106838	AT1G49700.1	1.2	29			Plant protein 1589 of unknown function (.1.2)		OIW03255	0.0004	40	hypothetical protein TanjilG_21784 [Lupinusangustifolius]
DJ0055_c10806	IABW01010798	AT3G46680.1	6e-100	311			UDP-Glycosyltransferase superfamily protein (.1)	Cm000652	XP_010650963	e-110	335	PREDICTED: UDP-glucose iridoid glucosyltransferase[Vitis vinifera]
DJ0055_c10807	IABW01010799	AT5G24470.1	6e-58	185	APRR5		pseudo-response regulator 5 (.1)	Cm000653	OIT04716	4e-73	240	two-component response regulator-like aprr5 [Nicotianaattenuata]
DJ0055_c10808	IABW01010800	AT3G06710.1	3.9	29			unknown protein		no hit found		0
DJ0055_c10809	IABW01010801	AT5G19550.1	3e-17	69	AAT2, ASP2		aspartate aminotransferase 2 (.1)	Cm000654	XP_010250350	2e-17	71	PREDICTED: aspartate aminotransferase, cytoplasmic[Nelumbo nucifera]
DJ0055_c1081	IABW01001079	AT5G15900.1	1e-108	328	TBL19		TRICHOME BIREFRINGENCE-LIKE 19 (.1)	Cm000610	XP_004234695	e-136	402	PREDICTED: protein trichome birefringence-like 19[Solanum lycopersicum]
DJ0055_c10810	IABW01010802	AT1G60970.1	3e-94	278			SNARE-like superfamily protein (.1)	Cm000655	NP_001233898	e-104	306	nonclathrin coat protein zeta1-COP [Solanumlycopersicum]
DJ0055_c108103	IABW01106891	AT5G28810.1	4.4	29			Domain of unknown function (DUF1985) (.1)		no hit found		0
DJ0055_c10811	IABW01010803	AT2G27080.1	0.84	29			Late embryogenesis abundant (LEA) hydroxyproline-rich glycoprotein family (.1), Late embryogenesis abundant (LEA) hydroxyproline-rich glycoprotein family (.2)		XP_010537178	4e-06	47	PREDICTED: LOW QUALITY PROTEIN: sulfated surfaceglycoprotein 185 [Tarenaya hassleriana]
DJ0055_c10812	IABW01010804	AT2G03340.1	7.7	29	WRKY3	WRKY	WRKY DNA-binding protein 3 (.1)		no hit found		0
DJ0055_c10813	IABW01010805	no hit	9999	0					no hit found		0
DJ0055_c108139	IABW01106927	AT2G23180.1	4e-79	255	CYP96A1		cytochrome P450, family 96, subfamily A, polypeptide 1, cytochrome P450, family 96, subfamily A, polypeptide 1 (.1)	Cm000656	OIT04754	5e-91	289	alkane hydroxylase mah1 [Nicotiana attenuata]
DJ0055_c10814	IABW01010806	AT5G43810.1	1e-94	302	PNH, ZLL, AGO10		ZWILLE, PINHEAD, ARGONAUTE 10, Stabilizer of iron transporter SufD / Polynucleotidyl transferase (.1.2)	Cm000657	XP_019150469	e-100	320	PREDICTED: protein argonaute 5 isoform X2 [Ipomoeanil]
DJ0055_c10815	IABW01010807	AT1G06620.1	3e-128	380			2-oxoglutarate (2OG) and Fe(II)-dependent oxygenase superfamily protein (.1)	Cm000658	OIT35491	e-143	422	1-aminocyclopropane-1-carboxylate oxidase -like 1[Nicotiana attenuata]
DJ0055_c108157	IABW01106945	AT1G09340.1	7.9	27	CSP41B, CRB, HIP1.3		heteroglycan-interacting protein 1.3, CHLOROPLAST STEM-LOOP BINDING PROTEIN OF 41 KDA, chloroplast RNA binding (.1)		no hit found		0
DJ0055_c10816	IABW01010808	AT2G30600.5	6e-103	325			BTB/POZ domain-containing protein (.1.2.3.4.5)	Cm000659	XP_002270675	e-133	411	PREDICTED: BTB/POZ domain-containing protein At2g30600[Vitis vinifera]
DJ0055_c10817	IABW01010809	AT3G08505.2	4e-75	156		C3H	zinc finger (CCCH-type/C3HC4-type RING finger) family protein (.1), zinc finger (CCCH-type/C3HC4-type RING finger) family protein (.2)	Cm000660	XP_010327283	e-103	190	PREDICTED: zinc finger transcription factor 57isoform X1 [Solanum lycopersicum]
DJ0055_c108179	IABW01106967	AT3G51650.1	5e-91	295			unknown protein	Cm000661	XP_010653352	e-135	417	PREDICTED: stress response protein nst1 [Vitisvinifera]
DJ0055_c10818	IABW01010810	AT4G25670.1	9e-37	134			unknown protein	Cm000662	XP_002273424	2e-52	181	PREDICTED: uncharacterized protein LOC100250830[Vitis vinifera]
DJ0055_c10819	IABW01010811	AT4G08640.1	4.8	27			ATP binding (.1)		no hit found		0
DJ0055_c1082	IABW01001080	AT3G54140.1	6e-85	246	ATPTR1		ARABIDOPSIS THALIANA PEPTIDE TRANSPORTER 1, peptide transporter 1 (.1)	Cm000663	XP_019078273	0	499	PREDICTED: protein NRT1/ PTR FAMILY 4.5-like [Vitisvinifera]
DJ0055_c10820	IABW01010812	AT5G59790.1	4e-17	84			Domain of unknown function (DUF966) (.1)	Cm000664	OIT19939	1e-39	151	protein upstream of flc [Nicotiana attenuata]
DJ0055_c10821	IABW01010813	AT3G49240.1	2.5	29	EMB1796		embryo defective 1796, Pentatricopeptide repeat (PPR) superfamily protein (.1)		no hit found		0
DJ0055_c10822	IABW01010814	AT4G02560.1	0.027	36	LD	HB-other	luminidependens, Homeodomain-like superfamily protein (.1.2)		GAV83362	7e-14	76	hypothetical protein CFOL_v3_26810 [Cephalotusfollicularis]
DJ0055_c108227	IABW01107015	AT3G24450.1	5e-35	124			Heavy metal transport/detoxification superfamily protein (.1)	Cm000665	XP_019155872	2e-48	163	PREDICTED: heavy metal-associated isoprenylatedplant protein 35-like [Ipomoea nil]
DJ0055_c10823	IABW01010815	AT1G34130.1	6e-56	188	STT3B		staurosporin and temperature sensitive 3-like b (.1)	Cm000666	XP_010530133	5e-56	192	PREDICTED:dolichyl-diphosphooligosaccharide--proteinglycosyltransferase subunit STT3B-like [Tarenayahassleriana]
DJ0055_c10824	IABW01010816	no hit	9999	0					no hit found		0
DJ0055_c10825	IABW01010817	AT2G23460.1	6.6	28	ATXLG1, XLG1		extra-large G-protein 1 (.1)		no hit found		0
DJ0055_c10826	IABW01010818	AT2G31880.1	2e-159	478	SOBIR1, EVR		SUPPRESSOR OF BIR1 1, EVERSHED, Leucine-rich repeat protein kinase family protein (.1)	Cm000667	XP_010523155	0	455	PREDICTED: leucine-rich repeat receptor-likeserine/threonine/tyrosine-protein kinase SOBIR1 [Tarenayahassleriana]
DJ0055_c10827	IABW01010819	AT2G34930.1	3e-13	66			disease resistance family protein / LRR family protein (.1)	Cm000668	XP_019076834	6e-21	92	PREDICTED: receptor like protein 30 isoform X1[Vitis vinifera]
DJ0055_c108278	IABW01107066	AT4G07400.1	2e-48	172	VFB3		VIER F-box proteine 3 (.1)	Cm000669	OIT33613	1e-56	198	f-box protein [Nicotiana attenuata]
DJ0055_c10828	IABW01010820	AT1G75410.1	1.1	32	BLH3	TALE	BEL1-like homeodomain 3 (.1.2)		XP_019174288	e-148	451	PREDICTED: polyphenol oxidase I, chloroplastic-like[Ipomoea nil]
DJ0055_c10829	IABW01010821	AT5G13050.1	1e-71	231	5-FCL		5-formyltetrahydrofolate cycloligase (.1.2)	Cm000670	NP_001234731	7e-79	253	5-formyltetrahydrofolate cycloligase [Solanumlycopersicum]
DJ0055_c1083	IABW01001081	AT3G30200.1	1e-11	65			Plant transposase (Ptta/En/Spm family) (.1)	Cm000671	GAV90211	8e-32	129	Bromodomain domain-containing protein/Transposase_24domain-containing protein, partial [Cephalotusfollicularis]
DJ0055_c10830	IABW01010822	AT1G10970.1	2e-06	50	ATZIP4, ZIP4		zinc transporter 4 precursor (.1)	Cm000672	XP_010262121	4e-13	54	PREDICTED: zinc transporter 4, chloroplastic isoformX1 [Nelumbo nucifera]
DJ0055_c10831	IABW01010823	AT3G46290.1	2e-09	42	HERK1		hercules receptor kinase 1 (.1)	Cm000673	APC23825	5e-09	43	MRLK52 [Fragaria x ananassa]
DJ0055_c10832	IABW01010824	AT1G55870.1	8.4	27	ATPARN, AHG2		ARABIDOPSIS THALIANA POLY\\(A\\) RIBONUCLEASE, ABA-HYPERSENSITIVE GERMINATION 2, Polynucleotidyl transferase, ribonuclease H-like superfamily protein (.1.2)		no hit found		0
DJ0055_c10833	IABW01010825	AT5G67110.1	8.9	27	ALC, bHLH073	bHLH	ALCATRAZ, basic helix-loop-helix (bHLH) DNA-binding superfamily protein (.1), basic helix-loop-helix (bHLH) DNA-binding superfamily protein (.2), basic helix-loop-helix (bHLH) DNA-binding superfamily protein (.3)		no hit found		0
DJ0055_c10834	IABW01010826	AT1G34410.1	6.6	27	ARF21	ARF	auxin response factor 21 (.1)		no hit found		0
DJ0055_c10835	IABW01010827	AT5G06300.1	4e-113	332	LOG7		LONELY GUY 7, Putative lysine decarboxylase family protein (.1)	Cm000674	NP_001311431	e-114	340	cytokinin riboside 5'-monophosphatephosphoribohydrolase LOG1 [Solanum lycopersicum]
DJ0055_c10836	IABW01010828	AT3G56690.1	1e-13	75	CIP111		Cam interacting protein 111 (.1)	Cm000675	XP_019261649	8e-14	80	PREDICTED: calmodulin-interacting protein 111isoform X3 [Nicotiana attenuata]
DJ0055_c10837	IABW01010829	AT1G63500.1	0	651			Protein kinase protein with tetratricopeptide repeat domain (.1)	Cm000676	XP_019157805	0	679	PREDICTED: probable serine/threonine-protein kinaseAt5g41260 [Ipomoea nil]
DJ0055_c10838	IABW01010830	AT3G62700.1	0	400	ATMRP10, ABCC14		ATP-binding cassette C14, multidrug resistance-associated protein 10 (.1)	Cm000677	XP_002265012	0	426	PREDICTED: ABC transporter C family member 4 [Vitisvinifera]
DJ0055_c10839	IABW01010831	AT2G33080.1	1.8	31	AtRLP28		receptor like protein 28 (.1)		XP_010276483	6e-35	133	PREDICTED: uncharacterized protein LOC104611214[Nelumbo nucifera]
DJ0055_c1084	IABW01001082	AT4G09570.1	1e-136	402	CPK4, ATCPK4		calcium-dependent protein kinase 4 (.1)	Cm000678	XP_019158678	e-164	476	PREDICTED: calcium-dependent protein kinase SK5-like[Ipomoea nil]
DJ0055_c10840	IABW01010832	AT1G54920.3	0.013	36			unknown protein		XP_010659838	1e-15	72	PREDICTED: uncharacterized protein LOC100259597isoform X1 [Vitis vinifera]
DJ0055_c10841	IABW01010833	AT3G46730.1	0.1	35			NB-ARC domain-containing disease resistance protein (.1)		XP_010667599	5e-54	196	PREDICTED: uncharacterized protein LOC104884611 [Betavulgaris subsp. vulgaris]
DJ0055_c10842	IABW01010834	AT5G61430.1	1e-106	322	ANAC100, ATNAC5	NAC	NAC domain containing protein 100 (.1)	Cm000679	OIT28392	e-123	368	nac domain-containing protein 100 [Nicotiana attenuata]
DJ0055_c108424	IABW01107212	AT1G09130.3	2e-33	122			ATP-dependent caseinolytic (Clp) protease/crotonase family protein (.1), ATP-dependent caseinolytic (Clp) protease/crotonase family protein (.2), ATP-dependent caseinolytic (Clp) protease/crotonase family protein (.3)	Cm000680	XP_010674045	4e-51	171	PREDICTED: ATP-dependent Clp protease proteolyticsubunit-related protein 3, chloroplastic [Beta vulgarissubsp. vulgaris]
DJ0055_c108426	IABW01107214	AT3G13220.1	1e-124	376	MSR02, AtABCG26, ABCG26, WBC27		ATP-binding cassette G26, ABC-2 type transporter family protein (.1)	Cm000681	XP_019251633	e-156	461	PREDICTED: ABC transporter G family member 26[Nicotiana attenuata]
DJ0055_c10843	IABW01010835	AT1G35030.1	0.73	32			unknown protein		no hit found		0
DJ0055_c10844	IABW01010836	AT1G05670.1	1.4	30			Pentatricopeptide repeat (PPR-like) superfamily protein (.1), Pentatricopeptide repeat (PPR-like) superfamily protein (.2)		no hit found		0
DJ0055_c10845	IABW01010837	AT3G60500.1	3e-157	461	G3, CER7		ECERIFERUM 7, 3'-5'-exoribonuclease family protein (.1.2.3)	Cm000682	XP_002270464	0	586	PREDICTED: exosome complex component RRP45A isoform X1[Vitis vinifera]
DJ0055_c108453	IABW01107241	AT5G59730.1	2.4	30	ATEXO70H7		exocyst subunit exo70 family protein H7 (.1.2)		XP_010651465	7e-06	51	PREDICTED: extensin-1-like [Vitis vinifera]
DJ0055_c10846	IABW01010838	AT5G57410.3	0	568			Afadin/alpha-actinin-binding protein (.1.2.3)	Cm000683	XP_010265428	0	618	PREDICTED: afadin- and alpha-actinin-binding proteinisoform X1 [Nelumbo nucifera]
DJ0055_c10847	IABW01010839	AT5G23220.1	2e-51	102	NIC3		nicotinamidase 3 (.1)	Cm000684	XP_019420688	7e-45	156	PREDICTED: nicotinamidase 2-like [Lupinusangustifolius]
DJ0055_c10848	IABW01010840	AT5G16800.3	1.6	29			Acyl-CoA N-acyltransferases (NAT) superfamily protein (.1), Acyl-CoA N-acyltransferases (NAT) superfamily protein (.2), Acyl-CoA N-acyltransferases (NAT) superfamily protein (.3)		no hit found		0
DJ0055_c10849	IABW01010841	AT3G20340.1	1e-06	46			unknown protein	Cm000685	XP_010545508	2e-18	83	PREDICTED: uncharacterized protein LOC104817856[Tarenaya hassleriana]
DJ0055_c1085	IABW01001083	ATMG00830.1	0.64	31	ATMG00830.1, CCB382		cytochrome C biogenesis 382 (.1)		no hit found		0
DJ0055_c10850	IABW01010842	AT5G36260.1	1e-117	360			Eukaryotic aspartyl protease family protein (.1)	Cm000686	XP_019439879	e-114	354	PREDICTED: aspartic proteinase-like protein 2 [Lupinusangustifolius]
DJ0055_c10851	IABW01010843	AT4G19950.1	6e-31	122			unknown protein	Cm000687	XP_004237719	5e-62	212	PREDICTED: uncharacterized protein LOC101258062[Solanum lycopersicum]
DJ0055_c10852	IABW01010844	AT4G39520.1	2	30			GTP-binding protein-related (.1)		XP_019264450	5e-16	79	PREDICTED: uncharacterized protein LOC109242077[Nicotiana attenuata]
DJ0055_c108521	IABW01107309	AT3G22600.1	0.0009	39			Bifunctional inhibitor/lipid-transfer protein/seed storage 2S albumin superfamily protein (.1)		XP_003632312	7e-25	103	PREDICTED: non-specific lipid-transfer protein-likeprotein At2g13820 [Vitis vinifera]
DJ0055_c108527	IABW01107315	AT3G60240.4	5e-67	229	CUM2, EIF4G		CUCUMOVIRUS MULTIPLICATION 2, eukaryotic translation initiation factor 4G (.2.3.4)	Cm000558	XP_019244889	3e-83	280	PREDICTED: eukaryotic translation initiation factor 4Gisoform X3 [Nicotiana attenuata]
DJ0055_c10853	IABW01010845	AT5G39760.1	7e-08	52	ATHB23, ZHD10	ZF-HD	ZINC FINGER HOMEODOMAIN 10, homeobox protein 23 (.1)	Cm000688	XP_004233362	1e-13	72	PREDICTED: zinc-finger homeodomain protein 9[Solanum lycopersicum]
DJ0055_c10854	IABW01010846	AT3G52115.1	5e-06	49	AtCOM1, ATGR1		gamma response gene 1 (.1)	Cm000689	XP_019449577	5e-06	53	PREDICTED: protein gamma response 1-like [Lupinusangustifolius]
DJ0055_c108547	IABW01107335	AT1G74160.1	3e-44	165			unknown protein	Cm000690	XP_019185873	3e-59	211	PREDICTED: protein LONGIFOLIA 1-like isoform X1[Ipomoea nil]
DJ0055_c10855	IABW01010847	AT2G18460.1	2e-51	173	LCV3		like COV 3 (.1)	Cm000691	XP_004238494	2e-68	220	PREDICTED: protein LIKE COV 3-like [Solanumlycopersicum]
DJ0055_c10856	IABW01010848	AT1G72340.1	0	531			NagB/RpiA/CoA transferase-like superfamily protein (.1)	Cm000692	OIT22792	0	599	methylthioribose-1-phosphate isomerase [Nicotianaattenuata]
DJ0055_c10857	IABW01010849	AT1G07090.1	9e-53	175	LSH6		LIGHT SENSITIVE HYPOCOTYLS 6, Protein of unknown function (DUF640) (.1)	Cm000693	GAV92124	8e-76	238	DUF640 domain-containing protein [Cephalotusfollicularis]
DJ0055_c10858	IABW01010850	AT1G27000.1	1e-83	262			Protein of unknown function (DUF1664) (.1)	Cm000694	XP_004244406	e-109	330	PREDICTED: uncharacterized protein LOC101265351[Solanum lycopersicum]
DJ0055_c10859	IABW01010851	AT4G33540.1	5e-140	409			metallo-beta-lactamase family protein (.1)	Cm000695	XP_019191397	e-163	470	PREDICTED: uncharacterized protein LOC109185883isoform X2 [Ipomoea nil]
DJ0055_c1086	IABW01001084	AT3G18600.1	9e-104	301			P-loop containing nucleoside triphosphate hydrolases superfamily protein (.1)	Cm000696	GAV62816	e-139	409	DEAD domain-containing protein/Helicase_Cdomain-containing protein/DUF4217 domain-containingprotein [Cephalotus follicularis]
DJ0055_c10860	IABW01010852	AT4G13780.1	0	672			methionine--tRNA ligase, putative / methionyl-tRNA synthetase, putative / MetRS, putative (.1)	Cm000697	OIS99442	0	788	putative methionine--trna ligase [Nicotiana attenuata]
DJ0055_c10861	IABW01010853	AT3G19540.1	3e-144	432			Protein of unknown function (DUF620) (.1)	Cm000698	OIT21955	e-154	461	hypothetical protein A4A49_32521 [Nicotiana attenuata]
DJ0055_c10862	IABW01010854	AT3G13560.1	3e-20	86			O-Glycosyl hydrolases family 17 protein (.1.2.3)	Cm000699	XP_010651369	6e-23	97	PREDICTED: glucan endo-1,3-beta-glucosidase 4isoform X2 [Vitis vinifera]
DJ0055_c10863	IABW01010855	AT3G25070.1	1e-27	108	RIN4		RPM1 interacting protein 4 (.1)	Cm000700	XP_010673411	4e-44	158	PREDICTED: RPM1-interacting protein 4 [Beta vulgarissubsp. vulgaris]
DJ0055_c10864	IABW01010856	AT5G47910.1	9.4	28	ATRBOHD, RBOHD		respiratory burst oxidase homologue D (.1)		no hit found		0
DJ0055_c10865	IABW01010857	AT1G21360.1	7e-45	132	GLTP2		glycolipid transfer protein 2 (.1)	Cm000701	XP_010247644	6e-58	150	PREDICTED: glycolipid transfer protein 3 [Nelumbonucifera]
DJ0055_c10866	IABW01010858	AT5G38220.1	1.3	30			alpha/beta-Hydrolases superfamily protein (.1.2.3)		no hit found		0
DJ0055_c10867	IABW01010859	AT5G48150.1	3e-140	342	PAT1	GRAS	phytochrome a signal transduction 1, GRAS family transcription factor (.1.2)	Cm000702	XP_002272334	e-144	348	PREDICTED: scarecrow-like transcription factor PAT1[Vitis vinifera]
DJ0055_c10868	IABW01010860	AT1G62300.1	4e-78	239	ATWRKY6, WRKY6	WRKY	WRKY family transcription factor (.1)	Cm000703	GAV73212	e-122	361	WRKY domain-containing protein [Cephalotus follicularis]
DJ0055_c10869	IABW01010861	AT1G50480.1	2e-168	488	THFS		10-formyltetrahydrofolate synthetase (.1)	Cm000704	XP_019441651	e-166	487	PREDICTED: formate--tetrahydrofolate ligase [Lupinusangustifolius]
DJ0055_c1087	IABW01001085	AT5G01210.1	0	593			HXXXD-type acyl-transferase family protein (.1)	Cm000705	XP_019162944	0	647	PREDICTED: BAHD acyltransferase DCR [Ipomoea nil]
DJ0055_c10870	IABW01010862	AT5G11170.1	0	795			DEAD/DEAH box RNA helicase family protein (.1.2)	Cm000706	XP_002285072	0	822	PREDICTED: DEAD-box ATP-dependent RNA helicase 56[Vitis vinifera]
DJ0055_c10871	IABW01010863	AT1G11260.1	0.26	32	ATSTP1, STP1		sugar transporter 1 (.1)		no hit found		0
DJ0055_c108714	IABW01107500	AT2G43910.2	3.7	29	ATHOL1, HOL1, HOL		HARMLESS TO OZONE LAYER 1 (.1.2.3)		no hit found		0
DJ0055_c10872	IABW01010864	AT5G38317.1	0.0002	38	LCR58		low-molecular-weight cysteine-rich 58 (.1)		XP_010435730	1e-07	51	PREDICTED: putative defensin-like protein 180[Camelina sativa]
DJ0055_c10873	IABW01010865	AT5G52920.1	0	682	PKP-BETA1, PKP2, PKP1		PLASTIDIAL PYRUVATE KINASE 2, PLASTIDIAL PYRUVATE KINASE 1, plastidic pyruvate kinase beta subunit 1 (.1)	Cm000707	OIT38147	0	679	plastidial pyruvate kinase 2 [Nicotiana attenuata]
DJ0055_c10874	IABW01010866	AT5G61820.1	3e-121	371			unknown protein	Cm000708	OIT08606	e-162	480	hypothetical protein A4A49_18391 [Nicotiana attenuata]
DJ0055_c10875	IABW01010867	AT1G75020.1	2e-160	466	LPAT4		lysophosphatidyl acyltransferase 4 (.1.2)	Cm000709	XP_010254958	0	554	PREDICTED: probable 1-acyl-sn-glycerol-3-phosphateacyltransferase 5 [Nelumbo nucifera]
DJ0055_c10876	IABW01010868	AT1G34190.1	1e-33	132	ANAC017	NAC	NAC domain containing protein 17 (.1)	Cm000710	JAU62589	6e-42	125	NAC domain-containing protein 78 [Noccaea caerulescens]
DJ0055_c10877	IABW01010869	AT3G26040.1	6e-60	206			HXXXD-type acyl-transferase family protein (.1)	Cm000711	XP_010682887	2e-71	241	PREDICTED: vinorine synthase [Beta vulgaris subsp.vulgaris]
DJ0055_c108770	IABW01107555	AT1G14340.1	0.59	30			RNA-binding (RRM/RBD/RNP motifs) family protein (.1)		no hit found		0
DJ0055_c10878	IABW01010870	AT5G56610.1	0.007	37			Phosphotyrosine protein phosphatases superfamily protein (.1.2)		OIT20711	3e-78	189	hypothetical protein A4A49_37079 [Nicotiana attenuata]
DJ0055_c10879	IABW01010871	AT1G79430.2	1e-66	221	WDY, APL	G2-like	WOODY, ALTERED PHLOEM DEVELOPMENT, Homeodomain-like superfamily protein (.1.2)	Cm000712	XP_010683574	1e-87	282	PREDICTED: myb family transcription factor APL isoformX1 [Beta vulgaris subsp. vulgaris]
DJ0055_c1088	IABW01001086	AT3G23990.1	2e-177	407	HSP60-3B, HSP60		HEAT SHOCK PROTEIN 60-3B, heat shock protein 60 (.1)	Cm000713	OIS96488	0	425	chaperonin cpn60-2, mitochondrial [Nicotiana attenuata]
DJ0055_c10880	IABW01010872	AT5G48470.1	4e-39	134			unknown protein	Cm000714	OIS99573	4e-42	146	hypothetical protein A4A49_11336 [Nicotiana attenuata]
DJ0055_c108804	IABW01107589	AT1G13820.1	3e-05	42			alpha/beta-Hydrolases superfamily protein (.1)		XP_002274292	1e-07	54	PREDICTED: uncharacterized protein LOC100254284[Vitis vinifera]
DJ0055_c10881	IABW01010873	AT3G61540.1	7e-64	212			alpha/beta-Hydrolases superfamily protein (.1)	Cm000180	XP_002275513	2e-84	221	PREDICTED: uncharacterized protein LOC100244876[Vitis vinifera]
DJ0055_c10882	IABW01010874	AT4G18250.1	1.9	29			receptor serine/threonine kinase, putative (.1)		no hit found		0
DJ0055_c108824	IABW01107609	AT4G30980.1	0.65	32	LRL2, bHLH069	bHLH	LJRHL1-like 2 (.1)		no hit found		0
DJ0055_c10883	IABW01010875	AT2G01190.1	3e-05	46	PDE331		PIGMENT DEFECTIVE 331, Octicosapeptide/Phox/Bem1p family protein (.1)		OIS97279	3e-37	147	hypothetical protein A4A49_05646 [Nicotiana attenuata]
DJ0055_c108830	IABW01107615	AT3G02100.1	8e-62	207			UDP-Glycosyltransferase superfamily protein (.1)	Cm000715	XP_002276804	e-102	317	PREDICTED: UDP-glycosyltransferase 83A1 [Vitisvinifera]
DJ0055_c10884	IABW01010876	AT3G48880.1	9e-06	47			RNI-like superfamily protein (.1.2)	Cm000716	XP_019074306	1e-33	133	PREDICTED: putative F-box/LRR-repeat protein 19[Vitis vinifera]
DJ0055_c10885	IABW01010877	AT1G72650.2	3.4	29	TRFL6	MYB_related	TRF-like 6 (.1.2)		no hit found		0
DJ0055_c10886	IABW01010878	AT3G20820.1	1e-166	478			Leucine-rich repeat (LRR) family protein (.1)	Cm000717	XP_004250859	0	527	PREDICTED: DNA-damage-repair/toleration protein DRT100[Solanum lycopersicum]
DJ0055_c108866	IABW01107651	AT3G03880.1	2e-34	125			Protein of unknown function (DUF1639) (.1)	Cm000718	GAV78946	1e-38	141	DUF1639 domain-containing protein [Cephalotusfollicularis]
DJ0055_c10887	IABW01010879	AT5G15680.1	8.5	29			ARM repeat superfamily protein (.1)		no hit found		0
DJ0055_c10888	IABW01010880	AT4G04690.1	3.5	29			F-box and associated interaction domains-containing protein (.1)		no hit found		0
DJ0055_c10889	IABW01010881	AT3G23410.1	8.7	27	ATFAO3		ARABIDOPSIS FATTY ALCOHOL OXIDASE 3, fatty alcohol oxidase 3 (.1)		OIV89845	0.0003	45	hypothetical protein TanjilG_27451 [Lupinusangustifolius]
DJ0055_c1089	IABW01001087	AT2G45440.1	0	600	DHDPS2		dihydrodipicolinate synthase (.1)	Cm000719	GAV75680	0	609	DHDPS domain-containing protein [Cephalotus follicularis]
DJ0055_c10890	IABW01010882	AT5G21280.1	9e-23	93			hydroxyproline-rich glycoprotein family protein (.1)	Cm000720	XP_010648408	2e-39	145	PREDICTED: dual specificity protein kinase splA[Vitis vinifera]
DJ0055_c10891	IABW01010883	AT3G63470.1	2e-160	474	SCPL40		serine carboxypeptidase-like 40 (.1)	Cm000721	XP_002282331	0	624	PREDICTED: serine carboxypeptidase II-3-like [Vitisvinifera]
DJ0055_c10892	IABW01010884	AT3G45850.1	6e-135	333			P-loop containing nucleoside triphosphate hydrolases superfamily protein (.1.2)	Cm000722	OIW03949	e-137	358	hypothetical protein TanjilG_30225 [Lupinus angustifolius]
DJ0055_c10893	IABW01010885	AT2G15560.1	0.54	32			Putative endonuclease or glycosyl hydrolase (.1)		XP_010647742	0.0006	45	PREDICTED: uncharacterized protein LOC104878785[Vitis vinifera]
DJ0055_c10894	IABW01010886	AT3G18150.1	5e-13	67			RNI-like superfamily protein (.1)	Cm000723	OIT35778	7e-15	77	putative f-boxlrr-repeat protein [Nicotiana attenuata]
DJ0055_c108948	IABW01107733	AT1G47765.1	2	29			F-box and associated interaction domains-containing protein (.1)		no hit found		0
DJ0055_c10895	IABW01010887	AT3G50440.1	6.3	27	ATMES10		ARABIDOPSIS THALIANA METHYL ESTERASE 10, methyl esterase 10 (.1)		no hit found		0
DJ0055_c10896	IABW01010888	AT2G30530.1	6e-77	249			unknown protein	Cm000724	XP_002264084	e-108	328	PREDICTED: uncharacterized protein LOC100250213 [Vitisvinifera]
DJ0055_c10897	IABW01010889	AT4G36920.1	0.22	27	FL1, FLO2, AP2	AP2	FLORAL MUTANT 2, FLOWER 1, APETALA 2, Integrase-type DNA-binding superfamily protein (.1.2)		OIT36841	5e-16	81	floral homeotic protein apetala 2 [Nicotiana attenuata]
DJ0055_c10898	IABW01010890	AT5G45020.1	0	546			Glutathione S-transferase family protein (.1.2)	Cm000725	XP_002277886	0	577	PREDICTED: uncharacterized protein LOC100268002 [Vitisvinifera]
DJ0055_c10899	IABW01010891	AT3G14930.1	2.3	30	HEME1		Uroporphyrinogen decarboxylase (.1.2.3)		no hit found		0
DJ0055_c109	IABW01000109	AT4G11160.1	2e-126	386			Translation initiation factor 2, small GTP-binding protein (.1)	Cm000726	XP_010264989	e-154	461	PREDICTED: uncharacterized protein LOC104602838isoform X2 [Nelumbo nucifera]
DJ0055_c1090	IABW01001088	AT5G03760.1	5e-108	335	ATCSLA9, RAT4, CSLA9, ATCSLA09		RESISTANT TO AGROBACTERIUM TRANSFORMATION 4, CELLULOSE SYNTHASE LIKE A9, Nucleotide-diphospho-sugar transferases superfamily protein (.1)	Cm000727	XP_002283672	e-116	360	PREDICTED: glucomannan 4-beta-mannosyltransferase 9[Vitis vinifera]
DJ0055_c10900	IABW01010892	AT3G45130.1	6e-39	141	LAS1		lanosterol synthase 1 (.1)	Cm000728	OIT36176	4e-40	149	cycloartenol synthase [Nicotiana attenuata]
DJ0055_c10901	IABW01010893	AT5G27690.1	1e-20	92			Heavy metal transport/detoxification superfamily protein (.1)	Cm000729	XP_010652164	6e-39	146	PREDICTED: heavy metal-associated isoprenylatedplant protein 35 [Vitis vinifera]
DJ0055_c10902	IABW01010894	AT3G49250.1	3e-48	168	IDN1, DMS3		INVOLVED IN DE NOVO 1, defective in meristem silencing 3 (.1)	Cm000730	XP_019247253	1e-74	241	PREDICTED: protein DEFECTIVE IN MERISTEM SILENCING3-like isoform X4 [Nicotiana attenuata]
DJ0055_c10903	IABW01010895	AT1G67840.1	9	27	CSK		chloroplast sensor kinase (.1.2)		no hit found		0
DJ0055_c109030	IABW01107815	AT5G09540.1	1e-23	66			Chaperone DnaJ-domain superfamily protein (.1)	Cm000731	XP_010691405	9e-28	79	PREDICTED: putative uncharacterized proteinDDB_G0282129 [Beta vulgaris subsp. vulgaris]
DJ0055_c10904	IABW01010896	AT1G64330.1	1e-20	96			myosin heavy chain-related (.1)	Cm000732	XP_019151416	8e-71	173	PREDICTED: myosin-3-like isoform X1 [Ipomoea nil]
DJ0055_c109045	IABW01107830	AT5G12100.1	0.64	31			pentatricopeptide (PPR) repeat-containing protein (.1)		no hit found		0
DJ0055_c10905	IABW01010897	AT1G68090.1	3e-85	269	ANN5, ANNAT5		ANNEXIN ARABIDOPSIS THALIANA 5, annexin 5 (.1)	Cm000733	OIT04176	e-121	364	annexin d5 [Nicotiana attenuata]
DJ0055_c10906	IABW01010898	AT2G26970.1	7e-81	248			Polynucleotidyl transferase, ribonuclease H-like superfamily protein (.1.2)	Cm000734	XP_019178436	1e-91	280	PREDICTED: oligoribonuclease [Ipomoea nil]
DJ0055_c10907	IABW01010899	AT5G40300.1	2e-25	103			Uncharacterised protein family (UPF0497) (.1)	Cm000735	OIW00333	8e-36	129	hypothetical protein TanjilG_27584 [Lupinusangustifolius]
DJ0055_c10908	IABW01010900	no hit	9999	0					no hit found		0
DJ0055_c10909	IABW01010901	AT1G53920.1	1e-108	333	GLIP5		GDSL-motif lipase 5 (.1)	Cm000736	XP_019457422	e-122	371	PREDICTED: GDSL esterase/lipase 1-like [Lupinusangustifolius]
DJ0055_c1091	IABW01001089	AT4G19060.1	3e-19	89			P-loop containing nucleoside triphosphate hydrolases superfamily protein (.1)	Cm000737	XP_010258723	3e-36	143	PREDICTED: probable disease resistance proteinAt5g45440 [Nelumbo nucifera]
DJ0055_c10910	IABW01010902	AT5G55570.1	7e-16	74			unknown protein	Cm000738	XP_010545267	7e-18	84	PREDICTED: uncharacterized protein LOC104817699[Tarenaya hassleriana]
DJ0055_c10911	IABW01010903	AT1G10740.1	0	644			alpha/beta-Hydrolases superfamily protein (.1.2.3.4)	Cm000739	OIT29701	0	743	hypothetical protein A4A49_27380 [Nicotiana attenuata]
DJ0055_c10912	IABW01010904	AT1G72480.1	0	533			Lung seven transmembrane receptor family protein (.1)	Cm000740	XP_019198654	0	577	PREDICTED: transmembrane protein 87A [Ipomoea nil]
DJ0055_c10913	IABW01010905	AT4G39250.1	2e-20	84	RSM2, ATRL1	MYB_related	RADIALIS-LIKE SANT/MYB 2, RAD-like 1 (.1)	Cm000741	XP_010437040	3e-25	84	PREDICTED: protein RADIALIS-like 1 [Camelina sativa]
DJ0055_c10914	IABW01010906	AT1G32910.1	4e-57	162			HXXXD-type acyl-transferase family protein (.1)	Cm000742	GAV69968	1e-63	192	Transferase domain-containing protein, partial[Cephalotus follicularis]
DJ0055_c10915	IABW01010907	AT1G13570.1	7e-34	132			F-box/RNI-like superfamily protein (.1)	Cm000743	GAV71601	1e-45	170	F-box domain-containing protein/FBD domain-containingprotein [Cephalotus follicularis]
DJ0055_c10916	IABW01010908	AT3G54140.1	3.8	29	ATPTR1		ARABIDOPSIS THALIANA PEPTIDE TRANSPORTER 1, peptide transporter 1 (.1)		no hit found		0
DJ0055_c10917	IABW01010909	AT3G50790.1	2.8	29			esterase/lipase/thioesterase family protein (.1)		no hit found		0
DJ0055_c10918	IABW01010910	AT1G07900.1	1e-52	173	LBD1	LBD	LOB domain-containing protein 1 (.1)	Cm000744	OIW12605	9e-79	246	hypothetical protein TanjilG_04769 [Lupinusangustifolius]
DJ0055_c109183	IABW01107968	AT5G42797.1	4.8	27	LCR28		low-molecular-weight cysteine-rich 28 (.1)		no hit found		0
DJ0055_c10919	IABW01010911	AT1G11545.1	4.9	28	XTH8		xyloglucan endotransglucosylase/hydrolase 8 (.1)		no hit found		0
DJ0055_c1092	IABW01001090	AT1G50840.1	3.1	29	PolIA, POLGAMMA2		polymerase I A, polymerase gamma 2 (.1)		XP_019177840	0.0001	46	PREDICTED: putative inactive cadmium/zinc-transportingATPase HMA3 [Ipomoea nil]
DJ0055_c10920	IABW01010912	AT5G27930.1	1e-164	475			Protein phosphatase 2C family protein (.1.2)	Cm000745	XP_002283583	0	526	PREDICTED: probable protein phosphatase 2C 34 [Vitisvinifera]
DJ0055_c10921	IABW01010913	AT4G14605.1	1e-118	364			Mitochondrial transcription termination factor family protein (.1)	Cm000746	GAV88266	e-150	383	mTERF domain-containing protein [Cephalotusfollicularis]
DJ0055_c10922	IABW01010914	AT3G55340.1	4e-05	42	PHIP1		phragmoplastin interacting protein 1 (.1)		JAU76272	2e-15	61	28 kDa ribonucleoprotein, chloroplastic, partial[Noccaea caerulescens]
DJ0055_c10923	IABW01010915	AT3G13790.1	1e-134	411	ATCWINV1, ATBFRUCT1		ARABIDOPSIS THALIANA CELL WALL INVERTASE 1, Glycosyl hydrolases family 32 protein (.1.2)	Cm000747	XP_010648343	e-154	466	PREDICTED: beta-fructofuranosidase, insolubleisoenzyme CWINV1 isoform X1 [Vitis vinifera]
DJ0055_c10924	IABW01010916	AT3G63480.1	4e-07	50			ATP binding microtubule motor family protein (.1.2)	Cm000748	XP_010659825	5e-06	51	PREDICTED: kinesin-like protein KIN-1 isoform X3[Vitis vinifera]
DJ0055_c10925	IABW01010917	AT3G13350.1	4e-53	121			HMG (high mobility group) box protein with ARID/BRIGHT DNA-binding domain (.1)	Cm000749	GAV74759	9e-71	152	HMG_box domain-containing protein/ARID domain-containingprotein [Cephalotus follicularis]
DJ0055_c10926	IABW01010918	no hit	9999	0					no hit found		0
DJ0055_c109261	IABW01108044	AT5G25360.1	0.004	38			unknown protein		no hit found		0
DJ0055_c109264	IABW01108047	no hit	9999	0					no hit found		0
DJ0055_c10927	IABW01010919	AT5G40890.1	3.7	29	ATCLCA, CLCA, ATCLC-A		CHLORIDE CHANNEL-A, chloride channel A (.1.2)		no hit found		0
DJ0055_c10928	IABW01010920	AT2G33590.1	6e-98	299			NAD(P)-binding Rossmann-fold superfamily protein (.1)	Cm000750	OIT35374	e-128	380	cinnamoyl-coa reductase 2 [Nicotiana attenuata]
DJ0055_c10929	IABW01010921	AT1G13670.1	0.002	39			unknown protein		XP_002263547	2e-72	238	PREDICTED: protein BIG GRAIN 1-like E [Vitis vinifera]
DJ0055_c109295	IABW01108077	AT5G65050.3	3e-13	60	MAF2, AGL31	MIKC_MADS	MADS AFFECTING FLOWERING 2, AGAMOUS-like 31 (.1.2.3)	Cm000751	XP_010682732	5e-23	99	PREDICTED: MADS-box transcription factor 23 isoformX2 [Beta vulgaris subsp. vulgaris]
DJ0055_c1093	IABW01001091	AT1G22680.1	9e-21	88			unknown protein	Cm000752	XP_004241828	2e-27	110	PREDICTED: uncharacterized protein LOC101251995[Solanum lycopersicum]
DJ0055_c10930	IABW01010922	AT4G33320.1	3.5	29			Plant protein of unknown function (DUF641) (.1)		no hit found		0
DJ0055_c109301	IABW01108083	AT4G26760.1	6e-70	240	MAP65-2		microtubule-associated protein 65-2 (.1)	Cm000753	OIT34724	e-129	315	65-kda microtubule-associated protein 1 [Nicotianaattenuata]
DJ0055_c10931	IABW01010923	AT5G18060.1	5e-27	103			SAUR-like auxin-responsive protein family (.1)	Cm000754	OIT20783	3e-30	115	auxin-responsive protein saur22 [Nicotiana attenuata]
DJ0055_c10932	IABW01010924	AT3G48740.1	8e-70	224	SWEET11, AtSWEET11		Nodulin MtN3 family protein (.1)	Cm000755	OIT21144	e-106	322	bidirectional sugar transporter sweet10 [Nicotianaattenuata]
DJ0055_c10933	IABW01010925	AT3G06240.1	3e-15	78			F-box family protein (.1)	Cm000756	XP_019241436	1e-32	133	PREDICTED: F-box/kelch-repeat protein At3g23880-like[Nicotiana attenuata]
DJ0055_c10934	IABW01010926	AT5G32450.1	3e-05	45			RNA binding (RRM/RBD/RNP motifs) family protein (.1)		OIW12270	7e-07	54	hypothetical protein TanjilG_06059 [Lupinusangustifolius]
DJ0055_c10935	IABW01010927	AT3G05520.2	0.093	34			Subunits of heterodimeric actin filament capping protein Capz superfamily (.1.2)		no hit found		0
DJ0055_c109356	IABW01108136	AT4G31500.1	6e-103	308	SUR2, RNT1, RED1, ATR4, CYP83B1		SUPERROOT 2, RUNT 1, RED ELONGATED 1, "cytochrome P450, family 83, subfamily B, polypeptide 1", ALTERED TRYPTOPHAN REGULATION 4, cytochrome P450, family 83, subfamily B, polypeptide 1 (.1)	Cm000757	XP_002278300	e-157	455	PREDICTED: cytochrome P450 71A1 [Vitis vinifera]
DJ0055_c10936	IABW01010928	AT3G06330.1	5e-97	224			RING/U-box superfamily protein (.1.2.3)	Cm000758	GAV63383	e-130	248	RINGv domain-containing protein [Cephalotusfollicularis]
DJ0055_c10937	IABW01010929	AT2G19870.1	2	29			tRNA/rRNA methyltransferase (SpoU) family protein (.1)		no hit found		0
DJ0055_c10938	IABW01010930	AT4G27720.1	0	801			Major facilitator superfamily protein (.1)	Cm000759	XP_010555746	0	811	PREDICTED: molybdate-anion transporter-like [Tarenayahassleriana]
DJ0055_c10939	IABW01010931	AT3G46220.2	3e-71	237			unknown protein	Cm000760	XP_002284524	e-102	270	PREDICTED: E3 UFM1-protein ligase 1 homolog [Vitisvinifera]
DJ0055_c1094	IABW01001092	AT4G26370.1	1e-107	325			antitermination NusB domain-containing protein (.1.2)	Cm000761	XP_002285757	e-123	367	PREDICTED: uncharacterized protein LOC100265613 [Vitisvinifera]
DJ0055_c10940	IABW01010932	AT3G07300.3	2e-50	172			NagB/RpiA/CoA transferase-like superfamily protein (.1.2.3)	Cm000762	XP_019159123	9e-78	233	PREDICTED: translation initiation factor eIF-2Bsubunit beta isoform X4 [Ipomoea nil]
DJ0055_c10941	IABW01010933	no hit	9999	0					no hit found		0
DJ0055_c10942	IABW01010934	AT4G06526.1	1.7	30			nucleic acid binding;zinc ion binding (.1)		no hit found		0
DJ0055_c10943	IABW01010935	no hit	9999	0					no hit found		0
DJ0055_c10944	IABW01010936	AT5G18150.1	8e-25	95			Methyltransferase-related protein (.1)	Cm000763	GAV92499	8e-27	104	hypothetical protein CFOL_v3_35878 [Cephalotusfollicularis]
DJ0055_c10945	IABW01010937	AT2G26280.1	1e-25	105	CID7		CTC-interacting domain 7 (.1)	Cm000764	GAV80698	4e-36	139	Smr domain-containing protein/DUF1771 domain-containingprotein [Cephalotus follicularis]
DJ0055_c10946	IABW01010938	AT1G30290.1	2.7	27			Tetratricopeptide repeat (TPR)-like superfamily protein (.1)		no hit found		0
DJ0055_c10947	IABW01010939	AT2G05642.1	2e-07	49			Nucleic acid-binding, OB-fold-like protein (.1)	Cm000765	XP_010668249	4e-23	76	PREDICTED: replication protein A 70 kDa DNA-bindingsubunit B-like, partial [Beta vulgaris subsp. vulgaris]
DJ0055_c10948	IABW01010940	AT2G42300.1	2e-56	195	bHLH048	bHLH	basic helix-loop-helix (bHLH) DNA-binding superfamily protein (.1), basic helix-loop-helix (bHLH) DNA-binding superfamily protein (.2)	Cm000766	GAV63918	3e-90	289	HLH domain-containing protein [Cephalotus follicularis]
DJ0055_c10949	IABW01010941	AT4G18470.1	7e-85	238	SNI1		SUPPRESSOR OF NPR1-1, INDUCIBLE 1, negative regulator of systemic acquired resistance (SNI1) (.1)	Cm000767	XP_019175872	e-126	358	PREDICTED: uncharacterized protein LOC109171257isoform X1 [Ipomoea nil]
DJ0055_c1095	IABW01001093	AT1G15030.1	2e-56	190			Protein of unknown function (DUF789) (.1)	Cm000768	XP_010649549	3e-94	294	PREDICTED: uncharacterized protein LOC100258588isoform X2 [Vitis vinifera]
DJ0055_c10950	IABW01010942	AT3G42723.1	4.6	25			aminoacyl-tRNA ligases;ATP binding;nucleotide binding (.1)		no hit found		0
DJ0055_c10951	IABW01010943	AT1G04560.1	4e-85	257			AWPM-19-like family protein (.1)	Cm000769	XP_019181450	2e-92	279	PREDICTED: uncharacterized protein LOC109176467[Ipomoea nil]
DJ0055_c10952	IABW01010944	AT5G06600.1	8e-06	45	AtUBP12, UBP12		ubiquitin-specific protease 12 (.1.2.3)	Cm000770	XP_010685483	5e-05	47	PREDICTED: ubiquitin carboxyl-terminal hydrolase 12[Beta vulgaris subsp. vulgaris]
DJ0055_c10953	IABW01010945	AT3G01500.2	1e-109	329	SABP3, ATBCA1, CA1, ATSABP3		ARABIDOPSIS THALIANA SALICYLIC ACID-BINDING PROTEIN 3, BETA CARBONIC ANHYDRASE 1, carbonic anhydrase 1 (.1.2.3)	Cm000771	XP_010687996	e-123	369	PREDICTED: carbonic anhydrase, chloroplastic-like[Beta vulgaris subsp. vulgaris]
DJ0055_c10954	IABW01010946	AT4G30990.2	0.9	31			ARM repeat superfamily protein (.1.2)		no hit found		0
DJ0055_c109545	IABW01108319	AT5G54350.1	5.4	25			unknown protein		no hit found		0
DJ0055_c10955	IABW01010947	AT4G28910.2	7e-71	241	NINJA		novel interactor of JAZ (.1.2.3)	Cm000772	XP_019199785	e-140	429	PREDICTED: ninja-family protein mc410 [Ipomoea nil]
DJ0055_c10956	IABW01010948	AT5G24510.1	3.5	28			60S acidic ribosomal protein family (.1)		no hit found		0
DJ0055_c109563	IABW01108336	AT5G43780.1	6.9	29	APS4		Pseudouridine synthase/archaeosine transglycosylase-like family protein (.1)		no hit found		0
DJ0055_c10957	IABW01010949	AT4G09960.3	3e-36	133	AGL11, STK	MIKC_MADS	SEEDSTICK, AGAMOUS-like 11, K-box region and MADS-box transcription factor family protein (.1.2.3.4)	Cm000773	XP_019176800	1e-52	179	PREDICTED: agamous-like MADS-box protein AGL11isoform X2 [Ipomoea nil]
DJ0055_c10958	IABW01010950	AT3G46960.1	8e-40	143			RNA helicase, ATP-dependent, SK12/DOB1 protein (.1)	Cm000774	XP_010650946	7e-38	142	PREDICTED: DExH-box ATP-dependent RNA helicase DExH11[Vitis vinifera]
DJ0055_c10959	IABW01010951	AT5G52610.1	1.2	29			F-box and associated interaction domains-containing protein (.1)		no hit found		0
DJ0055_c1096	IABW01001094	AT1G43580.1	2e-179	515			Sphingomyelin synthetase family protein (.1)	Cm000775	XP_019223841	0	622	PREDICTED: uncharacterized protein LOC109205581isoform X2 [Nicotiana attenuata]
DJ0055_c10960	IABW01010952	AT5G61230.1	0.71	31	PIA2, ANK6		phytochrome interacting ankyrin-repeat protein 2, ankyrin repeat protein 6, Ankyrin repeat family protein (.1)		no hit found		0
DJ0055_c10961	IABW01010953	AT5G37630.1	6e-14	72	EMB2656		EMBRYO DEFECTIVE 2656, ARM repeat superfamily protein (.1)	Cm000776	XP_002267656	9e-20	95	PREDICTED: condensin complex subunit 3 [Vitisvinifera]
DJ0055_c10962	IABW01010954	AT4G21220.1	1e-116	346	AtLpxD2		lipid X D2, Trimeric LpxA-like enzymes superfamily protein (.1)	Cm000777	XP_019171544	e-128	379	PREDICTED: probable UDP-3-O-acylglucosamineN-acyltransferase 2, mitochondrial [Ipomoea nil]
DJ0055_c10963	IABW01010955	AT5G43850.1	1e-97	295	ATARD4		RmlC-like cupins superfamily protein (.1)	Cm000778	OIT28916	e-106	320	1,2-dihydroxy-3-keto-5-methylthiopentene dioxygenase 1[Nicotiana attenuata]
DJ0055_c10964	IABW01010956	AT3G10350.2	1e-121	267			P-loop containing nucleoside triphosphate hydrolases superfamily protein (.1.2)	Cm000779	XP_019434385	e-126	283	PREDICTED: ATPase ASNA1 homolog isoform X1 [Lupinusangustifolius]
DJ0055_c10965	IABW01010957	AT3G17120.1	5e-14	68			unknown protein	Cm000780	XP_004229022	3e-22	96	PREDICTED: uncharacterized protein LOC101267838[Solanum lycopersicum]
DJ0055_c10966	IABW01010958	AT1G71380.1	0	663	ATCEL3 ,ATGH9B3		ARABIDOPSIS THALIANA GLYCOSYL HYDROLASE 9B3, cellulase 3 (.1)	Cm000781	APR64232	0	746	endo-1,4-beta-glucanase B16 [Populus tomentosa]
DJ0055_c10967	IABW01010959	AT3G21190.1	7e-80	240			O-fucosyltransferase family protein (.1)	Cm000782	XP_019194526	3e-91	257	PREDICTED: uncharacterized protein At1g04910 [Ipomoeanil]
DJ0055_c10968	IABW01010960	AT1G48790.1	4e-38	85	AMSH1		associated molecule with the SH3 domain of STAM 1 (.1)	Cm000783	XP_002278560	8e-45	88	PREDICTED: AMSH-like ubiquitin thioesterase 1 isoformX1 [Vitis vinifera]
DJ0055_c10969	IABW01010961	AT4G12110.1	0.017	36	ATSMO1-1, SMO1-1		sterol-4alpha-methyl oxidase 1-1 (.1)		no hit found		0
DJ0055_c1097	IABW01001095	AT2G25850.2	7e-110	349	PAPS2		poly(A) polymerase 2 (.1), poly(A) polymerase 2 (.2), poly(A) polymerase 2 (.3), poly(A) polymerase 2 (.4)	Cm000784	XP_019077778	e-133	413	PREDICTED: nuclear poly(A) polymerase 4 isoform X2[Vitis vinifera]
DJ0055_c10970	IABW01010962	AT5G67290.1	4e-172	493			FAD-dependent oxidoreductase family protein (.1)	Cm000785	XP_019183707	0	553	PREDICTED: putative oxidoreductase TDA3 [Ipomoea nil]
DJ0055_c109700	IABW01108468	AT3G61850.4	8e-34	130	DAG1, AtDof3,7	Dof	dof affecting germination 1, Dof-type zinc finger DNA-binding family protein (.1.2.3.4)	Cm000786	GAV68700	9e-89	278	zf-Dof domain-containing protein [Cephalotusfollicularis]
DJ0055_c10971	IABW01010963	AT3G13100.1	8.4	28	ATMRP7, ABCC7		ATP-binding cassette C7, multidrug resistance-associated protein 7 (.1)		no hit found		0
DJ0055_c10972	IABW01010964	AT5G19020.1	4.5	26	MEF18		mitochondrial editing factor 18 (.1)		GAV60709	0.0009	39	hypothetical protein CFOL_v3_04238 [Cephalotusfollicularis]
DJ0055_c10973	IABW01010965	AT2G19940.1	0	521			oxidoreductases, acting on the aldehyde or oxo group of donors, NAD or NADP as acceptor;copper ion binding (.1.2)	Cm000787	XP_004230822	0	565	PREDICTED: probable N-acetyl-gamma-glutamyl-phosphatereductase, chloroplastic isoform X1 [Solanumlycopersicum]
DJ0055_c10974	IABW01010966	AT2G39170.1	8e-57	189			unknown protein	Cm000788	NP_001315539	1e-77	248	uncharacterized protein LOC101267185 isozyme 1[Solanum lycopersicum]
DJ0055_c109742	IABW01108506	AT3G62500.1	2.6	29			unknown protein		no hit found		0
DJ0055_c10975	IABW01010967	AT5G66100.1	0.004	39			winged-helix DNA-binding transcription factor family protein (.1)		XP_019177421	1e-05	52	PREDICTED: la-related protein 1C-like [Ipomoea nil]
DJ0055_c10976	IABW01010968	AT3G25610.1	2.3	29			ATPase E1-E2 type family protein / haloacid dehalogenase-like hydrolase family protein (.1)		no hit found		0
DJ0055_c10977	IABW01010969	AT5G35570.1	2e-66	187			O-fucosyltransferase family protein (.1)	Cm000789	XP_019173458	2e-66	180	PREDICTED: uncharacterized protein At1g04910 isoformX1 [Ipomoea nil]
DJ0055_c109775	IABW01108537	AT3G11500.1	4e-13	66			Small nuclear ribonucleoprotein family protein (.1)	Cm000790	XP_004239727	2e-12	68	PREDICTED: probable small nuclear ribonucleoproteinG [Solanum lycopersicum]
DJ0055_c10978	IABW01010970	AT2G05840.1	0.009	37	PAA2		20S proteasome subunit PAA2 (.1.2)		XP_010666851	0.0005	36	PREDICTED: proteasome subunit alpha type-6 [Betavulgaris subsp. vulgaris]
DJ0055_c109789	IABW01108551	AT3G06240.1	2e-18	58			F-box family protein (.1)	Cm000791	XP_010539591	4e-20	55	PREDICTED: F-box protein CPR30 [Tarenayahassleriana]
DJ0055_c10979	IABW01010971	AT5G60070.1	5.8	27			ankyrin repeat family protein (.1)		no hit found		0
DJ0055_c1098	IABW01001096	AT1G75720.1	2e-27	107			Plant protein of unknown function (DUF827) (.1), Plant protein of unknown function (DUF827) (.2)	Cm000792	XP_010664808	3e-66	214	PREDICTED: WEB family protein At1g75720 [Vitisvinifera]
DJ0055_c10980	IABW01010972	AT1G51310.1	2e-08	56			transferases;tRNA (5-methylaminomethyl-2-thiouridylate)-methyltransferases (.1)	Cm000793	XP_019155294	5e-14	78	PREDICTED: uncharacterized protein LOC109152183isoform X1 [Ipomoea nil]
DJ0055_c10981	IABW01010973	AT3G63460.1	6e-108	349	EMB2221		transducin family protein / WD-40 repeat family protein (.1.2.3)	Cm000794	OIT29788	e-164	503	protein transport protein sec31 -like b [Nicotianaattenuata]
DJ0055_c10982	IABW01010974	AT4G37370.1	3.8	29	CYP81D8		cytochrome P450, family 81, subfamily D, polypeptide 8, cytochrome P450, family 81, subfamily D, polypeptide 8 (.1)		no hit found		0
DJ0055_c10983	IABW01010975	AT5G41340.1	2e-85	259	ATUBC4, UBC4		ubiquitin conjugating enzyme 4 (.1)	Cm000795	XP_010532272	e-108	320	PREDICTED: ubiquitin-conjugating enzyme E2-23kDa-like [Tarenaya hassleriana]
DJ0055_c10984	IABW01010976	AT5G57910.1	0.008	36			unknown protein		XP_002277707	7e-06	50	PREDICTED: uncharacterized protein LOC100267212[Vitis vinifera]
DJ0055_c10985	IABW01010977	AT3G23940.1	0	613			dehydratase family (.1.2)	Cm000113	XP_019166077	0	661	PREDICTED: dihydroxy-acid dehydratase, chloroplastic[Ipomoea nil]
DJ0055_c10986	IABW01010978	AT1G06420.1	3.6	30			unknown protein		XP_019453068	7e-14	79	PREDICTED: spore wall protein 2-like isoform X2[Lupinus angustifolius]
DJ0055_c10987	IABW01010979	AT3G03690.1	4e-101	306	UNE7		unfertilized embryo sac 7, Core-2/I-branching beta-1,6-N-acetylglucosaminyltransferase family protein (.1)	Cm000796	APR63934	e-135	397	glycosyltransferase family 14 protein [Populustomentosa]
DJ0055_c109873	IABW01108628	AT2G38940.1	9e-90	281	PHT1;4, ATPT2		ARABIDOPSIS THALIANA PHOSPHATE TRANSPORTER 2, phosphate transporter 1;4 (.1)	Cm000797	XP_010262309	e-110	337	PREDICTED: inorganic phosphate transporter 1-4-like[Nelumbo nucifera]
DJ0055_c109878	IABW01108632	AT4G22350.2	9e-27	106			Ubiquitin C-terminal hydrolases superfamily protein (.1.2)	Cm000798	XP_002272213	4e-35	130	PREDICTED: U4/U6.U5 tri-snRNP-associated protein 2[Vitis vinifera]
DJ0055_c10988	IABW01010980	AT4G20130.1	0	547	PTAC14		plastid transcriptionally active 14 (.1)	Cm000799	XP_002275523	0	590	PREDICTED: protein PLASTID TRANSCRIPTIONALLY ACTIVE 14isoform X4 [Vitis vinifera]
DJ0055_c10989	IABW01010981	AT3G50940.1	2e-42	141			P-loop containing nucleoside triphosphate hydrolases superfamily protein (.1)	Cm000800	XP_019194394	3e-47	154	PREDICTED: AAA-ATPase At3g50940-like [Ipomoea nil]
DJ0055_c1099	IABW01001097	AT5G05550.2	5e-49	169		Trihelix	sequence-specific DNA binding transcription factors (.1.2)	Cm000801	XP_010655525	e-109	328	PREDICTED: trihelix transcription factor ASIL1isoform X4 [Vitis vinifera]
DJ0055_c10990	IABW01010982	AT4G18190.1	0.001	40	ATPUP6		purine permease 6 (.1)		GAV86652	9e-07	42	TPT domain-containing protein [Cephalotus follicularis]
DJ0055_c10991	IABW01010983	AT3G54940.2	6e-136	351			Papain family cysteine protease (.2)	Cm000802	XP_004250044	e-145	376	PREDICTED: probable cysteine protease RD19D [Solanumlycopersicum]
DJ0055_c10992	IABW01010984	AT2G38000.1	1e-165	488			chaperone protein dnaJ-related (.1)	Cm000803	XP_010654215	0	545	PREDICTED: protein SSUH2 homolog isoform X2 [Vitisvinifera]
DJ0055_c10993	IABW01010985	AT2G44310.1	2e-54	179			Calcium-binding EF-hand family protein (.1)	Cm000804	OIT08335	8e-64	207	hypothetical protein A4A49_42242 [Nicotiana attenuata]
DJ0055_c10994	IABW01010986	AT5G64260.1	2e-118	350	EXL2, MSJ1.10		EXORDIUM like 2 (.1)	Cm000805	OIT34415	e-136	399	protein exordium-like 2 [Nicotiana attenuata]
DJ0055_c10995	IABW01010987	AT2G45950.2	1.8	30	ASK20		SKP1-like 20 (.1.2)		no hit found		0
DJ0055_c10996	IABW01010988	AT1G60870.1	6e-18	79	MEE9		maternal effect embryo arrest 9 (.1)	Cm000806	GAV61166	6e-63	201	hypothetical protein CFOL_v3_04694 [Cephalotusfollicularis]
DJ0055_c10997	IABW01010989	AT1G49560.1	7e-05	44		G2-like	Homeodomain-like superfamily protein (.1)		NP_001297051	2e-22	100	Myb family transcription factor [Solanumlycopersicum]
DJ0055_c10998	IABW01010990	AT1G24610.1	1e-16	78			Rubisco methyltransferase family protein (.1)	Cm000807	XP_002281246	1e-16	82	PREDICTED: histone-lysine N-methyltransferase setd3[Vitis vinifera]
DJ0055_c10999	IABW01010991	AT2G42770.1	2e-70	222			Peroxisomal membrane 22 kDa (Mpv17/PMP22) family protein (.1)	Cm000808	OIT19302	5e-76	240	hypothetical protein A4A49_41692 [Nicotiana attenuata]
DJ0055_c11	IABW01000011	AT1G60720.1	2e-08	55			RNA-directed DNA polymerase (reverse transcriptase)-related family protein (.1)	Cm000809	XP_010671205	5e-28	121	PREDICTED: uncharacterized protein LOC104888072 [Betavulgaris subsp. vulgaris]
DJ0055_c110	IABW01000110	AT2G15230.1	3e-173	500	ATLIP1		lipase 1 (.1)	Cm000810	XP_019166411	0	539	PREDICTED: triacylglycerol lipase 1 [Ipomoea nil]
DJ0055_c1100	IABW01001098	AT5G51260.1	2e-107	318			HAD superfamily, subfamily IIIB acid phosphatase (.1)	Cm000811	XP_019244781	e-110	329	PREDICTED: acid phosphatase 1-like [Nicotianaattenuata]
DJ0055_c11000	IABW01010992	AT3G61320.1	2e-149	436			Bestrophin-like protein (.1)	Cm000812	OIT33162	0	545	upf0187 protein, chloroplastic [Nicotiana attenuata]
DJ0055_c11001	IABW01010993	AT2G17580.1	5e-12	64			Polynucleotide adenylyltransferase family protein (.1)	Cm000813	XP_019238467	1e-09	61	PREDICTED: uncharacterized protein LOC109218546isoform X2 [Nicotiana attenuata]
DJ0055_c11002	IABW01010994	AT1G68800.1	2e-19	89	TCP12, BRC2, TCP18	TCP	BRANCHED 2, TCP domain protein 12 (.1)	Cm000814	APJ35652	0	596	flower asymmetry transporter ClCYC2e [Chrysanthemumlavandulifolium]
DJ0055_c11003	IABW01010995	AT2G40410.2	8e-116	343			Staphylococcal nuclease homologue (.1.2)	Cm000815	OIT22645	e-132	390	hypothetical protein A4A49_42017 [Nicotiana attenuata]
DJ0055_c11004	IABW01010996	AT4G24265.1	0.0001	40			unknown protein		XP_010315477	1e-13	71	PREDICTED: uncharacterized protein LOC104645466[Solanum lycopersicum]
DJ0055_c110046	IABW01108788	AT1G28580.1	5e-99	306			GDSL-like Lipase/Acylhydrolase superfamily protein (.1.2)	Cm000816	XP_004234096	e-113	345	PREDICTED: GDSL esterase/lipase At1g28590 [Solanumlycopersicum]
DJ0055_c110049	IABW01108791	AT3G23100.1	3e-89	273	XRCC4		homolog of human DNA ligase iv-binding protein XRCC4 (.1.2)	Cm000817	XP_002284388	e-109	328	PREDICTED: DNA repair protein XRCC4 isoform X1 [Vitisvinifera]
DJ0055_c11005	IABW01010997	AT2G29990.1	3e-62	205	NDA2		alternative NAD(P)H dehydrogenase 2 (.1)	Cm000541	OIW04370	5e-62	208	hypothetical protein TanjilG_32562 [Lupinusangustifolius]
DJ0055_c11006	IABW01010998	AT3G53540.1	9e-14	71			unknown protein	Cm000818	XP_004246741	2e-30	125	PREDICTED: uncharacterized protein LOC101245690[Solanum lycopersicum]
DJ0055_c11007	IABW01010999	AT5G59680.1	0.32	34			Leucine-rich repeat protein kinase family protein (.1)		XP_019106137	1e-14	60	PREDICTED: uncharacterized protein LOC109135478[Beta vulgaris subsp. vulgaris]
DJ0055_c11008	IABW01011000	AT5G65720.1	0	571	ATNIFS1, NIFS1 ,ATNFS1		NITROGEN FIXATION S HOMOLOG 1, ARABIDOPSIS THALIANA NITROGEN FIXATION S \\(NIFS\\)-LIKE 1, nitrogen fixation S (NIFS)-like 1 (.1), nitrogen fixation S (NIFS)-like 1 (.2)	Cm000819	OIS98116	0	568	cysteine desulfurase, mitochondrial [Nicotiana attenuata]
DJ0055_c11009	IABW01011001	AT3G46790.1	5.8	28	CRR2		CHLORORESPIRATORY REDUCTION 2, Tetratricopeptide repeat (TPR)-like superfamily protein (.1)		no hit found		0
DJ0055_c110092	IABW01108829	AT4G27745.1	7e-61	190			Yippee family putative zinc-binding protein (.1)	Cm000820	XP_010267494	2e-66	207	PREDICTED: protein yippee-like At4g27745 [Nelumbonucifera]
DJ0055_c1101	IABW01001099	AT1G56460.2	5e-51	186			HIT zinc finger ;PAPA-1-like conserved region (.1.2)	Cm000821	OIV95359	5e-93	278	hypothetical protein TanjilG_07515 [Lupinus angustifolius]
DJ0055_c11010	IABW01011002	AT5G19900.1	2e-28	116			PRLI-interacting factor, putative (.1)	Cm000822	XP_010318326	3e-61	213	PREDICTED: uncharacterized protein LOC101260961isoform X2 [Solanum lycopersicum]
DJ0055_c11011	IABW01011003	AT5G13680.1	6e-111	359	AtELP1, ELO2, ABO1		ELONGATA 2, ABA-OVERLY SENSITIVE 1, IKI3 family protein (.1)	Cm000823	XP_002279262	e-162	501	PREDICTED: elongator complex protein 1 [Vitisvinifera]
DJ0055_c110113	IABW01108848	AT2G21620.2	3e-15	74	RD2		Adenine nucleotide alpha hydrolases-like superfamily protein (.1.2)	Cm000824	OIT04645	2e-18	87	hypothetical protein A4A49_15563 [Nicotiana attenuata]
DJ0055_c11012	IABW01011004	AT3G62900.1	3e-21	92			CW-type Zinc Finger (.1)	Cm000825	GAV83365	7e-29	118	zf-CW domain-containing protein [Cephalotusfollicularis]
DJ0055_c11013	IABW01011005	AT5G58520.1	9e-142	416			Protein kinase superfamily protein (.1)	Cm000826	XP_002275567	e-152	445	PREDICTED: probable serine/threonine-protein kinasedrkD [Vitis vinifera]
DJ0055_c11014	IABW01011006	AT1G16445.1	5e-64	169			S-adenosyl-L-methionine-dependent methyltransferases superfamily protein (.1)	Cm000827	OIT39170	2e-68	181	hypothetical protein A4A49_13373 [Nicotiana attenuata]
DJ0055_c11015	IABW01011007	AT1G24120.1	2e-82	260	ARL1		ARG1-like 1 (.1)	Cm000828	OIT08976	e-104	313	chaperone protein dnaj 16, partial [Nicotiana attenuata]
DJ0055_c11016	IABW01011008	AT3G17810.1	2e-79	248	PYD1		pyrimidine 1 (.1)	Cm000829	XP_010271236	1e-78	249	PREDICTED: dihydropyrimidine dehydrogenase(NADP(+)), chloroplastic [Nelumbo nucifera]
DJ0055_c11017	IABW01011009	no hit	9999	0					no hit found		0
DJ0055_c11018	IABW01011010	AT2G46490.1	8e-10	54			unknown protein	Cm000830	XP_010323260	8e-15	72	PREDICTED: uncharacterized protein LOC104648148[Solanum lycopersicum]
DJ0055_c11019	IABW01011011	AT4G36810.1	1e-26	108	GGPS1		geranylgeranyl pyrophosphate synthase 1 (.1)	Cm000831	OIT29044	3e-74	238	heterodimeric geranylgeranyl pyrophosphate synthasesmall subunit, chloroplastic [Nicotiana attenuata]
DJ0055_c1102	IABW01001100	AT5G19450.1	5e-159	461	CPK8, CDPK19		calcium-dependent protein kinase 19 (.1.2)	Cm000832	OIT32864	e-166	484	calcium-dependent protein kinase 32 [Nicotiana attenuata]
DJ0055_c11020	IABW01011012	AT3G46440.1	0	528	UXS5		UDP-XYL synthase 5 (.1.2)	Cm000833	XP_019056577	0	530	PREDICTED: UDP-glucuronic acid decarboxylase 5[Tarenaya hassleriana]
DJ0055_c11021	IABW01011013	AT3G21820.1	2e-156	438	SDG36, ATXR2		SET DOMAIN PROTEIN 36, histone-lysine N-methyltransferase ATXR2 (.1)	Cm000834	OIT00856	e-174	498	histone-lysine n-methyltransferase atxr2 [Nicotianaattenuata]
DJ0055_c11022	IABW01011014	AT1G25580.1	2e-161	471	ANAC008, SOG1	NAC	SUPPRESSOR OF GAMMA RADIATION 1, Arabidopsis NAC domain containing protein 8, NAC (No Apical Meristem) domain transcriptional regulator superfamily protein (.1)	Cm000835	APB08589	0	570	NAC [Rhododendron molle]
DJ0055_c11023	IABW01011015	AT1G08410.1	4.1	30			P-loop containing nucleoside triphosphate hydrolases superfamily protein (.1)		no hit found		0
DJ0055_c11024	IABW01011016	AT2G19860.1	1e-08	55	ATHXK2		ARABIDOPSIS THALIANA HEXOKINASE 2, hexokinase 2 (.1.2)	Cm000836	OIW16925	5e-08	57	hypothetical protein TanjilG_00134 [Lupinusangustifolius]
DJ0055_c11025	IABW01011017	AT5G22070.1	7e-104	322			Core-2/I-branching beta-1,6-N-acetylglucosaminyltransferase family protein (.1)	Cm000837	XP_004249939	e-135	405	PREDICTED: uncharacterized protein LOC101259104[Solanum lycopersicum]
DJ0055_c11026	IABW01011018	AT5G10330.1	1e-167	389	ATHPA1, HPA1, HISN6A, EMB2196		HISTIDINE BIOSYNTHESIS 6A, EMBRYO DEFECTIVE 2196, histidinol phosphate aminotransferase 1 (.1.2.3)	Cm000838	OIT21291	e-178	407	histidinol-phosphate aminotransferase, chloroplastic[Nicotiana attenuata]
DJ0055_c11027	IABW01011019	AT5G56452.1	5.8	27			FBD-like domain family protein (.1.2)		no hit found		0
DJ0055_c11028	IABW01011020	AT2G37390.1	3e-26	105	NAKR2		SODIUM POTASSIUM ROOT DEFECTIVE 2, Chloroplast-targeted copper chaperone protein (.1.2)	Cm000839	JAU85664	2e-31	125	Copper transport protein ATX1 [Noccaea caerulescens]
DJ0055_c11029	IABW01011021	AT5G26930.1	4e-16	73	GATA23	GATA	GATA transcription factor 23 (.1)	Cm000840	XP_019069411	3e-22	96	PREDICTED: GATA transcription factor 17-like isoformX2 [Solanum lycopersicum]
DJ0055_c1103	IABW01001101	AT3G25810.1	2e-51	154			Terpenoid cyclases/Protein prenyltransferases superfamily protein (.1)	Cm000841	NP_001267945	7e-71	211	isoprene synthase, chloroplastic-like [Vitisvinifera]
DJ0055_c11030	IABW01011022	AT3G16760.1	4e-65	218			Tetratricopeptide repeat (TPR)-like superfamily protein (.1), Tetratricopeptide repeat (TPR)-like superfamily protein (.2)	Cm000842	OIT22313	e-107	332	hypothetical protein A4A49_31674 [Nicotiana attenuata]
DJ0055_c110301	IABW01109012	AT2G02240.1	1e-05	45	MEE66		maternal effect embryo arrest 66, F-box family protein (.1)	Cm000551	XP_002270223	5e-05	48	PREDICTED: putative F-box protein PP2-B12 [Vitisvinifera]
DJ0055_c11031	IABW01011023	AT1G79920.1	0	639	AtHsp70-15		heat shock protein 70-15, Heat shock protein 70 (Hsp 70) family protein (.1), Heat shock protein 70 (Hsp 70) family protein (.2)	Cm000843	GAV72682	0	729	HSP70 domain-containing protein [Cephalotus follicularis]
DJ0055_c11032	IABW01011024	no hit	9999	0					no hit found		0
DJ0055_c11033	IABW01011025	AT3G13460.1	3e-13	48	ECT2		evolutionarily conserved C-terminal region 2 (.1.2.3.4)	Cm000844	XP_019461649	3e-27	104	PREDICTED: uncharacterized protein LOC109360893isoform X2 [Lupinus angustifolius]
DJ0055_c11034	IABW01011026	AT5G15270.2	5e-20	74			RNA-binding KH domain-containing protein (.1.2)	Cm000845	XP_003633728	4e-82	174	PREDICTED: KH domain-containing protein At4g18375[Vitis vinifera]
DJ0055_c11035	IABW01011027	AT1G28390.2	1e-17	82			Protein kinase superfamily protein (.1.2)	Cm000846	OIT37020	8e-34	131	serinethreonine-protein kinase-like protein [Nicotianaattenuata]
DJ0055_c11036	IABW01011028	AT4G05090.1	3e-27	110			Inositol monophosphatase family protein (.1)	Cm000847	XP_003635071	3e-33	133	PREDICTED: putative PAP-specific phosphatase,mitochondrial [Vitis vinifera]
DJ0055_c11037	IABW01011029	AT5G63260.2	2e-14	74		C3H	Zinc finger C-x8-C-x5-C-x3-H type family protein (.1.2)	Cm000848	XP_019243502	3e-27	117	PREDICTED: zinc finger CCCH domain-containing protein67-like isoform X3 [Nicotiana attenuata]
DJ0055_c110376	IABW01109081	AT5G42220.1	5e-27	113			Ubiquitin-like superfamily protein (.1)	Cm000849	GAV56706	9e-39	152	ubiquitin domain-containing protein [Cephalotusfollicularis]
DJ0055_c11038	IABW01011030	AT1G04990.2	7e-57	136		C3H	Zinc finger C-x8-C-x5-C-x3-H type family protein (.1.2)	Cm000850	XP_002275775	5e-88	166	PREDICTED: zinc finger CCCH domain-containingprotein 3 [Vitis vinifera]
DJ0055_c11039	IABW01011031	AT1G71140.1	5.3	29			MATE efflux family protein (.1)		no hit found		0
DJ0055_c1104	IABW01001102	AT1G51340.2	2e-70	243			MATE efflux family protein (.1.2)	Cm000851	XP_010695268	2e-91	305	PREDICTED: protein DETOXIFICATION 43 [Beta vulgarissubsp. vulgaris]
DJ0055_c11040	IABW01011032	AT5G07740.1	0.0006	41			actin binding (.1)		XP_019252538	4e-23	76	PREDICTED: SUPPRESSOR OF ABI3-5 isoform X1[Nicotiana attenuata]
DJ0055_c11041	IABW01011033	AT5G60250.1	4e-77	252			zinc finger (C3HC4-type RING finger) family protein (.1)	Cm000852	XP_002282087	e-108	335	PREDICTED: probable E3 ubiquitin-protein ligase rbrA[Vitis vinifera]
DJ0055_c11042	IABW01011034	AT2G14660.1	3e-45	142			unknown protein	Cm000853	XP_010517614	6e-49	156	PREDICTED: thymocyte nuclear protein 1-like[Camelina sativa]
DJ0055_c110424	IABW01109121	AT4G10695.1	6.8	27			CDC68-related (.1)		no hit found		0
DJ0055_c11043	IABW01011035	AT5G26751.1	0	757	ATSK11 ,SK 11		ARABIDOPSIS THALIANA SHAGGY-RELATED KINASE 11, shaggy-related kinase 11 (.1)	Cm000854	XP_002279596	0	764	PREDICTED: shaggy-related protein kinase alpha isoformX1 [Vitis vinifera]
DJ0055_c11044	IABW01011036	AT1G06670.1	4.9	29	NIH		nuclear DEIH-boxhelicase (.1)		OIT00419	0.0002	45	hypothetical protein A4A49_59798 [Nicotiana attenuata]
DJ0055_c11045	IABW01011037	AT5G23570.1	1e-42	162	SGS3, ATSGS3		SUPPRESSOR OF GENE SILENCING 3, XS domain-containing protein / XS zinc finger domain-containing protein-related (.1)	Cm000855	GAV57087	2e-47	181	XS domain-containing protein/zf-XS domain-containingprotein [Cephalotus follicularis]
DJ0055_c110451	IABW01109139	AT1G72340.1	2e-28	99			NagB/RpiA/CoA transferase-like superfamily protein (.1)	Cm000856	OIT22792	2e-28	102	methylthioribose-1-phosphate isomerase [Nicotianaattenuata]
DJ0055_c11046	IABW01011038	no hit	9999	0					no hit found		0
DJ0055_c11047	IABW01011039	AT2G40460.1	0.22	32			Major facilitator superfamily protein (.1)		XP_019253392	0.0002	45	PREDICTED: ABC transporter F family member 4-like[Nicotiana attenuata]
DJ0055_c11048	IABW01011040	AT3G25040.1	1e-123	367	ERD2B		endoplasmic reticulum retention defective 2B (.1)	Cm000857	XP_004247856	e-136	404	PREDICTED: ER lumen protein-retaining receptor[Solanum lycopersicum]
DJ0055_c11049	IABW01011041	AT1G49000.1	2e-24	97			unknown protein	Cm000858	XP_002273330	3e-36	132	PREDICTED: uncharacterized protein LOC100261105[Vitis vinifera]
DJ0055_c1105	IABW01001103	AT4G10070.1	1e-68	215			KH domain-containing protein (.1)	Cm000859	XP_002277528	0	577	PREDICTED: far upstream element-binding protein 1isoform X2 [Vitis vinifera]
DJ0055_c11050	IABW01011042	AT3G42170.1	4e-16	78			BED zinc finger ;hAT family dimerisation domain (.1)	Cm000860	XP_019155962	5e-23	101	PREDICTED: zinc finger BED domain-containing proteinRICESLEEPER 2-like [Ipomoea nil]
DJ0055_c11051	IABW01011043	AT1G08940.1	6e-118	356			Phosphoglycerate mutase family protein (.1)	Cm000861	OIT29722	e-138	412	phosphoglycerate mutase-like protein at74 [Nicotianaattenuata]
DJ0055_c11052	IABW01011044	AT5G66005.3	7e-75	231			Expressed protein (.1.2.3)	Cm000862	XP_002273009	2e-86	264	PREDICTED: cancer-related nucleoside-triphosphatasehomolog [Vitis vinifera]
DJ0055_c11053	IABW01011045	AT5G50670.1	5e-43	157	SPL13B	SBP	SQUAMOSA PROMOTER-BINDING PROTEIN LIKE 13B, SQUAMOSA PROMOTER-BINDING PROTEIN LIKE 13, Squamosa promoter-binding protein-like (SBP domain) transcription factor family protein (.1)	Cm000863	XP_010660739	2e-64	219	PREDICTED: squamosa promoter-binding-like protein 13A[Vitis vinifera]
DJ0055_c11054	IABW01011046	AT1G64600.1	0	612			methyltransferases;copper ion binding (.1)	Cm000864	XP_019227989	0	717	PREDICTED: rsm22-cox11 tandem protein 2, mitochondrialisoform X2 [Nicotiana attenuata]
DJ0055_c11055	IABW01011047	AT3G48510.1	0.077	34			unknown protein		XP_002270738	3e-08	57	PREDICTED: uncharacterized protein LOC100249110[Vitis vinifera]
DJ0055_c11056	IABW01011048	AT4G12080.1	0.056	34	ATAHL1, AHL1		AT-hook motif nuclear-localized protein 1 (.1)		no hit found		0
DJ0055_c11057	IABW01011049	AT2G03150.1	5e-81	289	EMB1579		embryo defective 1579, ATP/GTP-binding protein family (.1)	Cm000865	XP_010651850	0	876	PREDICTED: cell division cycle and apoptosis regulatorprotein 1 [Vitis vinifera]
DJ0055_c11058	IABW01011050	AT2G33580.1	2e-82	268			Protein kinase superfamily protein (.1)	Cm000866	XP_002269408	e-130	396	PREDICTED: lysM domain receptor-like kinase 4 [Vitisvinifera]
DJ0055_c11059	IABW01011051	AT3G05530.1	0	804	ATS6A.2, RPT5A		regulatory particle triple-A ATPase 5A (.1)	Cm000867	OIV95096	0	798	hypothetical protein TanjilG_21486 [Lupinus angustifolius]
DJ0055_c1106	IABW01001104	AT1G73080.1	8.6	27	ATPEPR1, PEPR1		PEP1 receptor 1 (.1)		no hit found		0
DJ0055_c11060	IABW01011052	AT4G01960.1	7e-06	47			unknown protein	Cm000868	XP_010259216	1e-38	145	PREDICTED: uncharacterized protein LOC104598732[Nelumbo nucifera]
DJ0055_c11061	IABW01011053	AT1G75250.1	2e-30	113	RSM3, ATRL6	MYB_related	RADIALIS-LIKE SANT/MYB 3, RAD-like 6 (.1.2)	Cm000869	GAV85998	6e-41	143	Myb_DNA-binding domain-containing protein [Cephalotusfollicularis]
DJ0055_c11062	IABW01011054	AT1G78570.1	0	957	ATRHM1, RHM1, ROL1		REPRESSOR OF LRX1 1, ARABIDOPSIS THALIANA RHAMNOSE BIOSYNTHESIS 1, rhamnose biosynthesis 1 (.1)	Cm000870	XP_010537694	0	953	PREDICTED: trifunctional UDP-glucose4,6-dehydratase/UDP-4-keto-6-deoxy-D-glucose3,5-epimerase/UDP-4-keto-L-rhamnose-reductase RHM1[Tarenaya hassleriana]
DJ0055_c11063	IABW01011055	AT1G64810.2	4e-22	95	APO1		ACCUMULATION OF PHOTOSYSTEM ONE 1, Arabidopsis thaliana protein of unknown function (DUF794) (.1), Arabidopsis thaliana protein of unknown function (DUF794) (.2)	Cm000871	XP_002264685	7e-46	165	PREDICTED: APO protein 1, chloroplastic isoform X2[Vitis vinifera]
DJ0055_c11064	IABW01011056	AT5G05260.1	5e-173	505	CYP79A2		cytochrome p450 79a2 (.1)	Cm000872	XP_010253086	0	562	PREDICTED: phenylalanine N-monooxygenase [Nelumbonucifera]
DJ0055_c110647	IABW01109319	no hit	9999	0					XP_019187829	6e-07	46	PREDICTED: uncharacterized protein LOC109182188isoform X1 [Ipomoea nil]
DJ0055_c11065	IABW01011057	ATCG00280.1	6e-47	166	ATCG00280.1, PSBC		photosystem II reaction center protein C (.1)	Cm000873	JAU68545	2e-49	174	Photosystem II CP43 reaction center protein, partial[Noccaea caerulescens]
DJ0055_c11066	IABW01011058	AT5G47430.1	2e-10	59			DWNN domain, a CCHC-type zinc finger (.1.2.3)	Cm000874	JAU53009	2e-10	64	E3 ubiquitin-protein ligase RBBP6, partial [Noccaeacaerulescens]
DJ0055_c11067	IABW01011059	AT1G22940.1	3e-68	221	THIE, TH-1, TH1		THIAMINEE, THIAMINE REQUIRING 1, thiamin biosynthesis protein, putative (.1)	Cm000875	GAV61188	4e-65	218	TMP-TENI domain-containing protein/Phos_pyr_kindomain-containing protein [Cephalotus follicularis]
DJ0055_c11068	IABW01011060	AT4G07990.1	8e-07	48			Chaperone DnaJ-domain superfamily protein (.1.2)	Cm000876	XP_004238061	6e-15	75	PREDICTED: uncharacterized protein LOC101250298[Solanum lycopersicum]
DJ0055_c11069	IABW01011061	AT1G19300.1	3e-145	423	ATGATL1, GATL1, PARVUS, GLZ1		PARVUS, GAOLAOZHUANGREN 1, GALACTURONOSYLTRANSFERASE-LIKE 1, Nucleotide-diphospho-sugar transferases superfamily protein (.1)	Cm000877	OIT31549	e-179	514	putative galacturonosyltransferase-like 1 [Nicotianaattenuata]
DJ0055_c1107	IABW01001105	AT1G64140.1	1e-151	449			unknown protein	Cm000878	XP_019169745	0	556	PREDICTED: uncharacterized protein LOC109165444[Ipomoea nil]
DJ0055_c11070	IABW01011062	AT2G34810.1	0.15	32			FAD-binding Berberine family protein (.1)		no hit found		0
DJ0055_c11071	IABW01011063	AT4G28365.1	7e-32	120	AtENODL3		early nodulin-like protein 3 (.1)	Cm000879	XP_019193666	6e-51	184	PREDICTED: early nodulin-like protein 2 [Ipomoeanil]
DJ0055_c11072	IABW01011064	AT2G39090.1	0.001	38	APC7, AtAPC7		anaphase-promoting complex 7, tetratricopeptide repeat (TPR)-containing protein (.1), tetratricopeptide repeat (TPR)-containing protein (.2)		XP_019419807	1e-18	87	PREDICTED: anaphase-promoting complex subunit 7[Lupinus angustifolius]
DJ0055_c11073	IABW01011065	AT1G60010.1	3e-27	106			unknown protein	Cm000880	OIT04914	5e-39	142	hypothetical protein A4A49_01254 [Nicotiana attenuata]
DJ0055_c110735	IABW01109401	AT1G67600.1	2e-67	213			Acid phosphatase/vanadium-dependent haloperoxidase-related protein (.1)	Cm000881	XP_019438311	6e-77	241	PREDICTED: uncharacterized protein LOC109344134[Lupinus angustifolius]
DJ0055_c11074	IABW01011066	AT5G05940.1	5e-30	120	ATROPGEF5, ROPGEF5		ROP guanine nucleotide exchange factor 5 (.1)	Cm000882	XP_010691743	1e-42	159	PREDICTED: rop guanine nucleotide exchange factor 7[Beta vulgaris subsp. vulgaris]
DJ0055_c11075	IABW01011067	AT3G26590.1	2e-29	115			MATE efflux family protein (.1)	Cm000883	XP_004239125	2e-32	127	PREDICTED: protein DETOXIFICATION 29-like [Solanumlycopersicum]
DJ0055_c11076	IABW01011068	no hit	9999	0					no hit found		0
DJ0055_c110762	IABW01109425	AT3G14750.1	7e-66	217			unknown protein	Cm000884	XP_004244301	e-149	433	PREDICTED: protein FLX-like 1 [Solanum lycopersicum]
DJ0055_c11077	IABW01011069	AT4G25200.1	0.02	36	ATHSP23.6-MITO		mitochondrion-localized small heat shock protein 23.6 (.1)		no hit found		0
DJ0055_c11078	IABW01011070	AT3G19740.1	4.4	28			P-loop containing nucleoside triphosphate hydrolases superfamily protein (.1)		no hit found		0
DJ0055_c11079	IABW01011071	AT2G21250.1	0	560			NAD(P)-linked oxidoreductase superfamily protein (.1), NAD(P)-linked oxidoreductase superfamily protein (.2)	Cm000885	XP_002269232	0	565	PREDICTED: NADP-dependent D-sorbitol-6-phosphatedehydrogenase isoform X2 [Vitis vinifera]
DJ0055_c1108	IABW01001106	AT5G01910.1	3e-22	92			unknown protein	Cm000886	XP_019241997	9e-38	138	PREDICTED: high mobility group B protein 6 isoformX2 [Nicotiana attenuata]
DJ0055_c11080	IABW01011072	AT1G47271.1	2.4	29			Cystathionine beta-synthase (CBS) family protein (.1)		no hit found		0
DJ0055_c11081	IABW01011073	AT4G37235.1	6e-18	55			Uncharacterised protein family (UPF0497) (.1)	Cm000887	OIT36050	5e-35	95	casp-like protein [Nicotiana attenuata]
DJ0055_c11082	IABW01011074	AT3G14420.1	0	671			Aldolase-type TIM barrel family protein (.1.2.3.4.5.6)	Cm000888	GAV60872	0	681	FMN_dh domain-containing protein [Cephalotus follicularis]
DJ0055_c11083	IABW01011075	AT4G29130.1	1e-141	362	GIN2, ATHXK1		GLUCOSE INSENSITIVE 2, ARABIDOPSIS THALIANA HEXOKINASE 1, hexokinase 1 (.1)	Cm000889	GAV87239	e-151	357	Hexokinase_1 domain-containing protein/Hexokinase_2domain-containing protein [Cephalotus follicularis]
DJ0055_c11084	IABW01011076	AT3G01680.1	3e-160	482	SEOR1, SEOb		Sieve-Element-Occlusion-Related 1, sieve element occlusion b, unknown protein	Cm000890	XP_003633822	0	748	PREDICTED: protein SIEVE ELEMENT OCCLUSION B [Vitisvinifera]
DJ0055_c11085	IABW01011077	AT3G02600.1	5e-120	365	ATLPP3, LPP3		lipid phosphate phosphatase 3 (.1.2.3.4.5)	Cm000891	XP_019069066	e-130	394	PREDICTED: probable lipid phosphate phosphatase 4isoform X3 [Solanum lycopersicum]
DJ0055_c11086	IABW01011078	AT3G02470.1	8e-161	469	SAMDC		S-adenosylmethionine decarboxylase (.1.3.4)	Cm000892	OIT28288	e-179	520	s-adenosylmethionine decarboxylase proenzyme [Nicotianaattenuata]
DJ0055_c11087	IABW01011079	AT5G22770.1	5e-17	77	ALPHA-ADR		alpha-adaptin (.1.2.3)	Cm000893	XP_019161986	1e-17	82	PREDICTED: AP-2 complex subunit alpha-1-like isoformX4 [Ipomoea nil]
DJ0055_c11088	IABW01011080	AT3G48480.1	3e-59	199			Cysteine proteinases superfamily protein (.1)	Cm000894	XP_010663032	3e-78	251	PREDICTED: probable ubiquitin-like-specific protease2A isoform X4 [Vitis vinifera]
DJ0055_c11089	IABW01011081	AT3G53580.1	5e-173	500			diaminopimelate epimerase family protein (.1)	Cm000895	XP_002278566	0	551	PREDICTED: diaminopimelate epimerase, chloroplastic[Vitis vinifera]
DJ0055_c110890	IABW01109544	AT4G33590.1	1.8	29			unknown protein		no hit found		0
DJ0055_c110898	IABW01109552	AT2G15640.1	0.41	32			F-box family protein (.1)		XP_019255037	0.0001	47	PREDICTED: uncharacterized protein LOC109233611[Nicotiana attenuata]
DJ0055_c1109	IABW01001107	AT5G50760.1	2e-26	105			SAUR-like auxin-responsive protein family (.1)	Cm000896	OIT39692	1e-44	157	auxin-responsive protein saur71 [Nicotiana attenuata]
DJ0055_c11090	IABW01011082	AT1G25682.1	5e-161	461			Family of unknown function (DUF572) (.1)	Cm000897	OIT36504	e-170	488	hypothetical protein A4A49_02085 [Nicotiana attenuata]
DJ0055_c11091	IABW01011083	AT4G33790.1	0	591	G7, FAR3, CER4		FATTY ACID REDUCTASE 3, ECERIFERUM 4, Jojoba acyl CoA reductase-related male sterility protein (.1)	Cm000898	OIT02567	0	688	fatty acyl-coa reductase 3 [Nicotiana attenuata]
DJ0055_c11092	IABW01011084	AT1G31930.1	0.62	31	XLG3		extra-large GTP-binding protein 3 (.1.2.3)		no hit found		0
DJ0055_c11093	IABW01011085	AT4G27020.1	0	769			unknown protein	Cm000899	XP_019194207	0	818	PREDICTED: uncharacterized protein LOC109188124[Ipomoea nil]
DJ0055_c110931	IABW01109583	AT2G45770.2	4.7	28	FRD4, CPFTSY		FERRIC CHELATE REDUCTASE DEFECTIVE 4, signal recognition particle receptor protein, chloroplast (FTSY) (.1), signal recognition particle receptor protein, chloroplast (FTSY) (.2)		no hit found		0
DJ0055_c11094	IABW01011086	AT5G63920.1	0.008	37	TOP3A, AtTOP3alpha		topoisomerase 3alpha (.1)		XP_019071594	3e-06	52	PREDICTED: probable serine/threonine-protein kinaseclkA, partial [Solanum lycopersicum]
DJ0055_c110944	IABW01109596	AT2G39910.1	1e-69	226			ARM repeat superfamily protein (.1)	Cm000900	XP_019259700	5e-88	277	PREDICTED: uncharacterized protein At2g39910 isoformX2 [Nicotiana attenuata]
DJ0055_c11095	IABW01011087	no hit	9999	0					no hit found		0
DJ0055_c11096	IABW01011088	AT3G24150.1	4e-05	44			unknown protein		no hit found		0
DJ0055_c11097	IABW01011089	AT5G48770.1	8e-19	84			Disease resistance protein (TIR-NBS-LRR class) family (.1)	Cm000901	XP_010665217	5e-34	133	PREDICTED: TMV resistance protein N-like [Vitisvinifera]
DJ0055_c11098	IABW01011090	AT5G06900.1	4e-82	270	CYP93D1		cytochrome P450, family 93, subfamily D, polypeptide 1, cytochrome P450, family 93, subfamily D, polypeptide 1 (.1)	Cm000902	OIT28643	e-129	285	3,9-dihydroxypterocarpan 6a-monooxygenase [Nicotianaattenuata]
DJ0055_c11099	IABW01011091	AT5G45470.1	6e-25	105			Protein of unknown function (DUF594) (.1)	Cm000903	XP_010692891	3e-38	146	PREDICTED: uncharacterized protein LOC104905931[Beta vulgaris subsp. vulgaris]
DJ0055_c111	IABW01000111	AT2G36110.1	2e-16	78			Polynucleotidyl transferase, ribonuclease H-like superfamily protein (.1)	Cm000904	XP_004250462	9e-33	127	PREDICTED: Werner Syndrome-like exonuclease [Solanumlycopersicum]
DJ0055_c1110	IABW01001108	AT2G19930.1	7	29			RNA-dependent RNA polymerase family protein (.1)		XP_019179181	3e-22	103	PREDICTED: uncharacterized protein LOC109174397[Ipomoea nil]
DJ0055_c11100	IABW01011092	AT2G27830.1	9e-42	146			unknown protein	Cm000905	XP_002269322	1e-54	184	PREDICTED: uncharacterized protein At4g22758 [Vitisvinifera]
DJ0055_c11101	IABW01011093	AT5G28300.1	1e-42	155		Trihelix	Duplicated homeodomain-like superfamily protein (.1)	Cm000906	OIW13824	5e-44	162	hypothetical protein TanjilG_31713 [Lupinusangustifolius]
DJ0055_c11102	IABW01011094	AT5G46240.1	0.047	35	KAT1		potassium channel in Arabidopsis thaliana 1 (.1)		no hit found		0
DJ0055_c11103	IABW01011095	AT3G09980.1	3e-41	145			Family of unknown function (DUF662) (.1)	Cm000907	XP_002267642	1e-75	238	PREDICTED: syncoilin [Vitis vinifera]
DJ0055_c11104	IABW01011096	AT4G11290.1	3e-117	345			Peroxidase superfamily protein (.1)	Cm000908	XP_010267773	e-126	371	PREDICTED: peroxidase 3 [Nelumbo nucifera]
DJ0055_c11105	IABW01011097	AT1G12570.1	1e-138	412			Glucose-methanol-choline (GMC) oxidoreductase family protein (.1)	Cm000909	XP_004245659	0	533	PREDICTED: protein HOTHEAD [Solanum lycopersicum]
DJ0055_c11106	IABW01011098	AT5G18600.1	2e-32	116			Thioredoxin superfamily protein (.1)	Cm000910	OIT22729	1e-31	117	monothiol glutaredoxin-s1 [Nicotiana attenuata]
DJ0055_c11107	IABW01011099	AT1G65790.1	1e-43	108	ARK1		receptor kinase 1 (.1)	Cm000911	XP_010316637	3e-47	111	PREDICTED: receptor-like serine/threonine-proteinkinase SD1-8 [Solanum lycopersicum]
DJ0055_c11108	IABW01011100	AT4G31930.1	1e-42	153			Mitochondrial glycoprotein family protein (.1)	Cm000912	XP_019173755	1e-54	189	PREDICTED: uncharacterized protein At2g39795,mitochondrial-like [Ipomoea nil]
DJ0055_c11109	IABW01011101	AT1G19300.1	8e-139	407	ATGATL1, GATL1, PARVUS, GLZ1		PARVUS, GAOLAOZHUANGREN 1, GALACTURONOSYLTRANSFERASE-LIKE 1, Nucleotide-diphospho-sugar transferases superfamily protein (.1)	Cm000913	XP_004238218	e-160	465	PREDICTED: probable galacturonosyltransferase-like 1[Solanum lycopersicum]
DJ0055_c1111	IABW01001109	AT4G10790.1	2e-131	397			UBX domain-containing protein (.1)	Cm000914	OIW07211	0	650	hypothetical protein TanjilG_06338 [Lupinus angustifolius]
DJ0055_c11110	IABW01011102	no hit	9999	0					XP_019451835	8e-06	49	PREDICTED: extensin-like [Lupinus angustifolius]
DJ0055_c11111	IABW01011103	AT3G13780.1	1e-10	61			SMAD/FHA domain-containing protein (.1)	Cm000915	OIT06461	1e-46	166	hypothetical protein A4A49_22687 [Nicotiana attenuata]
DJ0055_c11112	IABW01011104	AT5G05850.1	7e-99	310	PIRL1		plant intracellular ras group-related LRR 1 (.1)	Cm000916	GAV64614	e-142	427	LRR_1 domain-containing protein/LRR_4 domain-containingprotein/LRR_8 domain-containing protein, partial[Cephalotus follicularis]
DJ0055_c11113	IABW01011105	AT5G08030.1	1e-49	169	AtGDPD6		glycerophosphodiester phosphodiesterase 6, PLC-like phosphodiesterases superfamily protein (.1)	Cm000917	XP_019167112	5e-52	178	PREDICTED: glycerophosphodiester phosphodiesteraseGDPD6-like isoform X2 [Ipomoea nil]
DJ0055_c11114	IABW01011106	AT3G16520.3	2e-34	132	UGT88A1		UDP-glucosyl transferase 88A1 (.1.2.3)	Cm000918	AII32291	3e-54	192	anthocyanidin 3-O-glucosyltransferase [Lonicera japonica]
DJ0055_c11115	IABW01011107	AT3G24150.1	4e-54	183			unknown protein	Cm000919	OIW19551	2e-52	184	hypothetical protein TanjilG_07006 [Lupinusangustifolius]
DJ0055_c11116	IABW01011108	AT2G39980.1	0	637			HXXXD-type acyl-transferase family protein (.1)	Cm000920	OIT03139	0	695	bahd acyltransferase dcr [Nicotiana attenuata]
DJ0055_c11117	IABW01011109	AT3G25530.1	2e-155	444	GR1, GLYR1, GHBDH, ATGHBDH		glyoxylate reductase 1 (.1.2)	Cm000921	XP_019161275	e-165	474	PREDICTED: glyoxylate/succinic semialdehydereductase 1 [Ipomoea nil]
DJ0055_c11118	IABW01011110	AT1G06640.1	5e-32	122			2-oxoglutarate (2OG) and Fe(II)-dependent oxygenase superfamily protein (.1), 2-oxoglutarate (2OG) and Fe(II)-dependent oxygenase superfamily protein (.2), 2-oxoglutarate (2OG) and Fe(II)-dependent oxygenase superfamily protein (.3)	Cm000922	XP_004247706	5e-44	159	PREDICTED: 1-aminocyclopropane-1-carboxylate oxidasehomolog [Solanum lycopersicum]
DJ0055_c11119	IABW01011111	AT5G23060.1	1e-155	451	CaS		calcium sensing receptor (.1)	Cm000923	XP_010262208	e-165	480	PREDICTED: calcium sensing receptor, chloroplastic[Nelumbo nucifera]
DJ0055_c1112	IABW01001110	AT1G77490.1	1e-178	517	TAPX		thylakoidal ascorbate peroxidase (.1)	Cm000924	XP_003634424	0	578	PREDICTED: probable L-ascorbate peroxidase 6,chloroplastic isoform X2 [Vitis vinifera]
DJ0055_c11120	IABW01011112	AT5G15680.1	2e-88	247			ARM repeat superfamily protein (.1)	Cm000925	XP_019427584	e-100	285	PREDICTED: uncharacterized protein LOC109335831isoform X1 [Lupinus angustifolius]
DJ0055_c11121	IABW01011113	AT1G34420.1	3	30			leucine-rich repeat transmembrane protein kinase family protein (.1)		no hit found		0
DJ0055_c11122	IABW01011114	AT1G66910.1	4e-22	97			Protein kinase superfamily protein (.1)	Cm000926	XP_010660408	9e-49	178	PREDICTED: LEAF RUST 10 DISEASE-RESISTANCE LOCUSRECEPTOR-LIKE PROTEIN KINASE-like 2.4 [Vitis vinifera]
DJ0055_c11123	IABW01011115	AT3G02850.1	8e-44	160	SKOR		STELAR K+ outward rectifier, STELAR K+ outward rectifier (.1)	Cm000927	XP_019189332	1e-43	163	PREDICTED: potassium channel SKOR-like isoform X3[Ipomoea nil]
DJ0055_c11124	IABW01011116	AT4G23930.1	2e-40	142			Late embryogenesis abundant (LEA) hydroxyproline-rich glycoprotein family (.1), Late embryogenesis abundant (LEA) hydroxyproline-rich glycoprotein family (.2)	Cm000928	OIT07429	6e-84	258	hypothetical protein A4A49_25818 [Nicotiana attenuata]
DJ0055_c11125	IABW01011117	AT4G31200.2	0.013	37			SWAP (Suppressor-of-White-APricot)/surp RNA-binding domain-containing protein (.1), SWAP (Suppressor-of-White-APricot)/surp RNA-binding domain-containing protein (.2), SWAP (Suppressor-of-White-APricot)/surp RNA-binding domain-containing protein (.3)		XP_010695244	4e-23	100	PREDICTED: uncharacterized protein LOC104907915isoform X1 [Beta vulgaris subsp. vulgaris]
DJ0055_c11126	IABW01011118	no hit	9999	0					no hit found		0
DJ0055_c11127	IABW01011119	AT1G10320.1	0.088	31		C3H	Zinc finger C-x8-C-x5-C-x3-H type family protein (.1)		no hit found		0
DJ0055_c11128	IABW01011120	AT5G60920.1	0	726	COB		COBRA-like extracellular glycosyl-phosphatidyl inositol-anchored protein family (.1)	Cm000929	XP_002264600	0	799	PREDICTED: protein COBRA [Vitis vinifera]
DJ0055_c11129	IABW01011121	AT2G02040.1	0.24	33	NTR1, ATPTR2-B		NITRATE TRANSPORTER 1, ARABIDOPSIS THALIANA PEPTIDE TRANSPORTER 2, peptide transporter 2 (.1)		no hit found		0
DJ0055_c1113	IABW01001111	AT2G16460.1	2e-111	332			Protein of unknown function (DUF1640) (.1), Protein of unknown function (DUF1640) (.2)	Cm000930	GAV60266	e-107	324	DUF1640 domain-containing protein [Cephalotusfollicularis]
DJ0055_c11130	IABW01011122	AT3G23880.1	0.002	40			F-box and associated interaction domains-containing protein (.1)		XP_019241436	4e-17	55	PREDICTED: F-box/kelch-repeat protein At3g23880-like[Nicotiana attenuata]
DJ0055_c11131	IABW01011123	AT1G48920.1	5e-51	187	ATNUC-L1, PARL1		PARALLEL 1, nucleolin like 1 (.1)	Cm000931	XP_010688710	e-177	527	PREDICTED: nucleolin 1 [Beta vulgaris subsp. vulgaris]
DJ0055_c11132	IABW01011124	AT5G02500.1	0	1158	AtHsp70-1, AT-HSC70-1, HSP70-1, HSC70-1		HEAT SHOCK PROTEIN 70-1, ARABIDOPSIS THALIANA HEAT SHOCK COGNATE PROTEIN 70-1, heat shock cognate protein 70-1 (.1.2)	Cm000932	OIT23487	0	1216	heat shock cognate 70 kda protein 2 [Nicotiana attenuata]
DJ0055_c11133	IABW01011125	AT5G47890.1	3e-44	154			NADH-ubiquinone oxidoreductase B8 subunit, putative (.1)	Cm000933	XP_002275228	3e-46	164	PREDICTED: NADH dehydrogenase [ubiquinone] 1 alphasubcomplex subunit 2 [Vitis vinifera]
DJ0055_c111336	IABW01109983	AT2G40360.1	3e-116	360			Transducin/WD40 repeat-like superfamily protein (.1)	Cm000934	OIT02410	e-167	489	ribosome biogenesis protein bop1-like protein [Nicotianaattenuata]
DJ0055_c11134	IABW01011126	no hit	9999	0					no hit found		0
DJ0055_c11135	IABW01011127	AT5G23140.1	3e-121	353	NCLPP7, NCLPP2, CLPP2		nuclear-encoded CLP protease P7 (.1)	Cm000935	XP_002277069	e-135	393	PREDICTED: ATP-dependent Clp protease proteolyticsubunit 2, mitochondrial [Vitis vinifera]
DJ0055_c111358	IABW01110005	AT3G13060.2	2e-75	201	ECT5		evolutionarily conserved C-terminal region 5 (.1.2)	Cm000936	XP_004239610	3e-92	223	PREDICTED: YTH domain-containing family protein3-like [Solanum lycopersicum]
DJ0055_c11136	IABW01011128	AT1G21630.2	0.92	30			Calcium-binding EF hand family protein (.1.2)		GAV66122	1e-62	134	hypothetical protein CFOL_v3_09632 [Cephalotusfollicularis]
DJ0055_c11137	IABW01011129	AT5G24310.1	7.3	27	ABIL3		ABL interactor-like protein 3 (.1.2)		no hit found		0
DJ0055_c111371	IABW01110018	AT1G30420.1	5e-37	144	ATMRP12, ABCC11		ATP-binding cassette C11, multidrug resistance-associated protein 12 (.1)	Cm000937	OIS99286	1e-92	194	abc transporter c family member 2 [Nicotiana attenuata]
DJ0055_c11138	IABW01011130	AT3G21240.1	3e-146	282	AT4CL2, 4CL2		4-coumarate:CoA ligase 2 (.1)	Cm000938	NP_001333774	e-171	322	4-coumarate--CoA ligase [Solanum lycopersicum]
DJ0055_c11139	IABW01011131	AT3G04120.1	0	590	GAPC1, GAPC-1, GAPC		glyceraldehyde-3-phosphate dehydrogenase C subunit 1 (.1)	Cm000939	OIT21552	0	624	glyceraldehyde-3-phosphate dehydrogenase, cytosolic[Nicotiana attenuata]
DJ0055_c1114	IABW01001112	AT5G06600.1	8e-69	232	AtUBP12, UBP12		ubiquitin-specific protease 12 (.1.2.3)	Cm000940	XP_010243835	4e-76	244	PREDICTED: ubiquitin carboxyl-terminal hydrolase13-like isoform X2 [Nelumbo nucifera]
DJ0055_c11140	IABW01011132	AT5G47710.1	4.9	27			Calcium-dependent lipid-binding (CaLB domain) family protein (.1), Calcium-dependent lipid-binding (CaLB domain) family protein (.2)		no hit found		0
DJ0055_c111407	IABW01110054	AT5G18420.2	4e-64	211			unknown protein	Cm000941	XP_010674321	1e-73	238	PREDICTED: CCR4-NOT transcription complex subunit 11isoform X2 [Beta vulgaris subsp. vulgaris]
DJ0055_c11141	IABW01011133	AT5G18830.3	3e-62	135	ATSPL7, SPL7	SBP	squamosa promoter binding protein-like 7 (.1.2.3)	Cm000942	XP_002277039	5e-72	172	PREDICTED: squamosa promoter-binding-like protein 7[Vitis vinifera]
DJ0055_c11142	IABW01011134	AT3G22960.1	3e-98	301	PKP-ALPHA, PKP1		PLASTIDIAL PYRUVATE KINASE 1, Pyruvate kinase family protein (.1)	Cm000943	XP_010279307	1e-99	308	PREDICTED: pyruvate kinase isozyme A, chloroplasticisoform X1 [Nelumbo nucifera]
DJ0055_c11143	IABW01011135	AT5G67500.2	2e-68	221	VDAC2, ATVDAC2		ARABIDOPSIS THALIANA VOLTAGE DEPENDENT ANION CHANNEL 2, voltage dependent anion channel 2 (.1.2)	Cm000944	XP_004234649	3e-93	288	PREDICTED: mitochondrial outer membrane protein porin2 [Solanum lycopersicum]
DJ0055_c11144	IABW01011136	AT2G20290.1	7.4	28	ATXIG, XIG		MYOSIN XI G, myosin-like protein XIG (.1)		OIT28995	8e-05	47	hypothetical protein A4A49_29450 [Nicotiana attenuata]
DJ0055_c11145	IABW01011137	AT2G28260.1	0.71	27	ATCNGC15		cyclic nucleotide-gated channel 15 (.1)		no hit found		0
DJ0055_c11146	IABW01011138	AT5G63020.1	0.03	35			Disease resistance protein (CC-NBS-LRR class) family (.1)		no hit found		0
DJ0055_c11147	IABW01011139	AT3G05430.1	2.9	28			Tudor/PWWP/MBT superfamily protein (.1)		no hit found		0
DJ0055_c11148	IABW01011140	AT3G55050.1	3e-94	238			Protein phosphatase 2C family protein (.1.2)	Cm000945	OIT39627	e-104	237	putative protein phosphatase 2c 38 [Nicotiana attenuata]
DJ0055_c11149	IABW01011141	AT1G71200.1	0.17	34	bHLH160	bHLH	basic helix-loop-helix (bHLH) DNA-binding superfamily protein (.1)		no hit found		0
DJ0055_c1115	IABW01001113	AT1G09320.1	3e-38	94			agenet domain-containing protein (.1)	Cm000946	XP_019197500	4e-75	183	PREDICTED: DUF724 domain-containing protein 6-likeisoform X1 [Ipomoea nil]
DJ0055_c11150	IABW01011142	AT5G42905.1	0.027	36			Polynucleotidyl transferase, ribonuclease H-like superfamily protein (.1)		OIT36430	4e-11	67	putative ribonuclease h protein, partial [Nicotianaattenuata]
DJ0055_c11151	IABW01011143	AT3G19450.1	2e-58	196	CAD-C, ATCAD4		CINNAMYL ALCOHOL DEHYDROGENASE 4, GroES-like zinc-binding alcohol dehydrogenase family protein (.1)	Cm000947	XP_002283356	e-128	379	PREDICTED: cinnamyl alcohol dehydrogenase 1 [Vitisvinifera]
DJ0055_c11152	IABW01011144	AT4G38840.1	1e-32	116			SAUR-like auxin-responsive protein family (.1)	Cm000948	XP_010665870	1e-35	127	PREDICTED: auxin-responsive protein SAUR21-like[Beta vulgaris subsp. vulgaris]
DJ0055_c11153	IABW01011145	AT3G04460.1	0	561	PEX12, ATPEX12, APM4		ABERRANT PEROXISOME MORPHOLOGY 4, peroxin-12 (.1)	Cm000949	XP_004239752	0	608	PREDICTED: peroxisome biogenesis protein 12 [Solanumlycopersicum]
DJ0055_c111535	IABW01110182	AT2G45660.1	8e-62	199	ATSOC1, SOC1, AGL20	MIKC_MADS	SUPPRESSOR OF OVEREXPRESSION OF CO 1, AGAMOUS-like 20 (.1)	Cm000950	XP_010661478	9e-89	273	PREDICTED: MADS-box protein isoform X1 [Vitisvinifera]
DJ0055_c11154	IABW01011146	AT5G44316.1	7.4	27	ABCI9		ATP-binding cassette I9, Stabilizer of iron transporter SufD superfamily protein (.1)		no hit found		0
DJ0055_c11155	IABW01011147	AT5G53920.1	2e-68	153			ribosomal protein L11 methyltransferase-related (.1)	Cm000951	XP_019154142	3e-79	185	PREDICTED: uncharacterized protein LOC109150623[Ipomoea nil]
DJ0055_c11156	IABW01011148	AT2G41870.1	3e-36	133			Remorin family protein (.1)	Cm000952	BAJ53263	3e-70	226	JMS10C05.6 [Jatropha curcas]
DJ0055_c11157	IABW01011149	AT4G30074.1	0.12	32	LCR19		low-molecular-weight cysteine-rich 19 (.1)		no hit found		0
DJ0055_c11158	IABW01011150	AT4G35190.1	0.0002	42	LOG5		LONELY GUY 5, Putative lysine decarboxylase family protein (.1)		XP_010690268	0.0002	40	PREDICTED: cytokinin riboside 5'-monophosphatephosphoribohydrolase LOG5 [Beta vulgaris subsp.vulgaris]
DJ0055_c11159	IABW01011151	AT3G16520.3	3e-101	260	UGT88A1		UDP-glucosyl transferase 88A1 (.1.2.3)	Cm000953	GAV72731	e-136	330	UDPGT domain-containing protein [Cephalotus follicularis]
DJ0055_c1116	IABW01001114	AT1G09840.1	0	706	AtHIR1, ATSK41		hypersensitive induced reaction 1, shaggy-like protein kinase 41 (.1.2.3.4.5.6)	Cm000954	XP_002263398	0	773	PREDICTED: shaggy-related protein kinase kappa [Vitisvinifera]
DJ0055_c11160	IABW01011152	AT2G30050.1	2e-173	489			transducin family protein / WD-40 repeat family protein (.1)	Cm000955	OIT33900	0	546	protein transport protein sec13 -like b [Nicotianaattenuata]
DJ0055_c11161	IABW01011153	AT5G01260.2	9e-09	57			Carbohydrate-binding-like fold (.1.2)	Cm000956	XP_010490588	1e-07	51	PREDICTED: uncharacterized protein LOC104768339isoform X1 [Camelina sativa]
DJ0055_c11162	IABW01011154	AT5G22080.1	4e-123	359			Chaperone DnaJ-domain superfamily protein (.1.2)	Cm000957	XP_010651659	e-153	439	PREDICTED: J domain-containing protein spf31 [Vitisvinifera]
DJ0055_c11163	IABW01011155	AT4G12080.1	0.018	36	ATAHL1, AHL1		AT-hook motif nuclear-localized protein 1 (.1)		no hit found		0
DJ0055_c11164	IABW01011156	AT5G37590.1	4e-83	241			Tetratricopeptide repeat (TPR)-like superfamily protein (.1)	Cm000958	GAV60475	e-134	272	TPR_10 domain-containing protein/TPR_12 domain-containingprotein [Cephalotus follicularis]
DJ0055_c11165	IABW01011157	AT5G03340.1	2e-13	69			ATPase, AAA-type, CDC48 protein (.1)	Cm000959	JAU84465	2e-27	104	Cell division control protein 48 -like protein E,partial [Noccaea caerulescens]
DJ0055_c11166	IABW01011158	AT5G60620.1	6e-05	44	GPAT9		glycerol-3-phosphate acyltransferase 9 (.1)		OIT08679	8e-06	51	hypothetical protein A4A49_23421 [Nicotiana attenuata]
DJ0055_c11167	IABW01011159	AT1G77220.1	9e-33	76			Protein of unknown function (DUF300) (.1)	Cm000960	XP_019196817	2e-35	75	PREDICTED: protein LAZ1 homolog 1 [Ipomoea nil]
DJ0055_c11168	IABW01011160	AT2G32260.1	5e-23	96	ATCCT1		phosphorylcholine cytidylyltransferase (.1)	Cm000961	OIW17385	4e-23	98	hypothetical protein TanjilG_22497 [Lupinusangustifolius]
DJ0055_c11169	IABW01011161	AT5G27380.1	0	649	GSHB, GSH2		glutathione synthetase 2 (.1)	Cm000962	XP_010660086	0	678	PREDICTED: glutathione synthetase, chloroplasticisoform X1 [Vitis vinifera]
DJ0055_c1117	IABW01001115	ATCG00270.1	5e-112	345	ATCG00270.1, PSBD		photosystem II reaction center protein D (.1)	Cm000963	ALN96514	e-130	396	photosystem II protein D2 (chloroplast) [Castanopsisconcinna]
DJ0055_c11170	IABW01011162	AT3G03620.1	3e-168	493			MATE efflux family protein (.1)	Cm000964	OIT07633	0	729	protein detoxification 24 [Nicotiana attenuata]
DJ0055_c11171	IABW01011163	AT4G28210.1	1e-76	244	EMB1923		embryo defective 1923 (.1)	Cm000965	XP_002274325	7e-90	283	PREDICTED: uncharacterized protein LOC100242621[Vitis vinifera]
DJ0055_c11172	IABW01011164	AT1G29980.1	0.0004	41			Protein of unknown function, DUF642 (.1.2)		XP_002275370	2e-13	74	PREDICTED: uncharacterized protein LOC100253669[Vitis vinifera]
DJ0055_c11173	IABW01011165	AT5G04680.1	5.2	27			Ankyrin repeat family protein (.1)		no hit found		0
DJ0055_c11174	IABW01011166	AT1G13570.1	2e-18	88			F-box/RNI-like superfamily protein (.1)	Cm000966	OIW06222	2e-36	122	hypothetical protein TanjilG_03847 [Lupinus angustifolius]
DJ0055_c11175	IABW01011167	AT5G55150.1	2e-05	46			Protein of unknown function (DUF295) (.1)		OIW14799	1e-14	78	hypothetical protein TanjilG_05420 [Lupinusangustifolius]
DJ0055_c11176	IABW01011168	AT5G43500.1	0	536	ATARP9		actin-related protein 9 (.1.2)	Cm000967	XP_010274818	0	790	PREDICTED: actin-related protein 9 [Nelumbo nucifera]
DJ0055_c11177	IABW01011169	AT2G26640.1	1e-150	447	KCS11		3-ketoacyl-CoA synthase 11 (.1)	Cm000968	XP_002280864	e-171	501	PREDICTED: 3-ketoacyl-CoA synthase 2 [Vitis vinifera]
DJ0055_c11178	IABW01011170	AT1G75390.1	7e-27	105	ATBZIP44	bZIP	basic leucine-zipper 44 (.1.2)	Cm000969	OIT04148	9e-46	158	bzip transcription factor 44 [Nicotiana attenuata]
DJ0055_c111783	IABW01110427	AT1G03920.1	9.9	27			Protein kinase family protein (.1)		no hit found		0
DJ0055_c11179	IABW01011171	AT5G15610.1	4	29			Proteasome component (PCI) domain protein (.1), Proteasome component (PCI) domain protein (.2)		no hit found		0
DJ0055_c1118	IABW01001116	no hit	9999	0					XP_010545275	0.0007	46	PREDICTED: myb-like protein X [Tarenaya hassleriana]
DJ0055_c11180	IABW01011172	AT4G34480.1	6e-50	169			O-Glycosyl hydrolases family 17 protein (.1)	Cm000970	XP_019250112	8e-60	197	PREDICTED: glucan endo-1,3-beta-D-glucosidase-likeisoform X2 [Nicotiana attenuata]
DJ0055_c11181	IABW01011173	AT5G55990.1	1e-148	424	ATCBL2, CBL2		calcineurin B-like protein 2 (.1)	Cm000971	XP_019183144	e-151	434	PREDICTED: calcineurin B-like protein 3 [Ipomoeanil]
DJ0055_c11182	IABW01011174	AT2G42600.2	1e-58	130	ATPPC2		phosphoenolpyruvate carboxylase 2 (.1.2)	Cm000389	Q9FV65	2e-69	143	RecName: Full=Phosphoenolpyruvate carboxylase 2;Short=PEPC 2; Short=PEPCase 2; Short=ppcC
DJ0055_c11183	IABW01011175	AT5G04810.1	1e-90	294			pentatricopeptide (PPR) repeat-containing protein (.1)	Cm000972	OIW01391	e-134	283	hypothetical protein TanjilG_10821 [Lupinus angustifolius]
DJ0055_c11184	IABW01011176	AT2G20208.1	0.25	29	LCR60		low-molecular-weight cysteine-rich 60 (.1)		no hit found		0
DJ0055_c11185	IABW01011177	AT5G42960.1	2e-82	249			unknown protein	Cm000973	XP_010254902	5e-88	266	PREDICTED: outer envelope pore protein 24A,chloroplastic-like [Nelumbo nucifera]
DJ0055_c11186	IABW01011178	AT5G07610.1	7e-26	108			F-box family protein (.1)	Cm000974	XP_002269241	8e-29	111	PREDICTED: F-box protein At5g07610 [Vitis vinifera]
DJ0055_c11187	IABW01011179	AT1G16040.1	3e-67	215			unknown protein	Cm000975	GAV71457	e-100	303	PIG-F domain-containing protein [Cephalotusfollicularis]
DJ0055_c111879	IABW01110522	AT3G60410.1	0.33	32			Protein of unknown function (DUF1639) (.1), Protein of unknown function (DUF1639) (.2), Protein of unknown function (DUF1639) (.3)		XP_019161077	1e-05	50	PREDICTED: uncharacterized protein LOC109157671[Ipomoea nil]
DJ0055_c11188	IABW01011180	AT5G01970.1	6e-14	70			unknown protein	Cm000976	OIT00645	5e-25	105	hypothetical protein A4A49_25012 [Nicotiana attenuata]
DJ0055_c11189	IABW01011181	AT1G62290.1	0	632			Saposin-like aspartyl protease family protein (.1.2)	Cm000977	XP_010252464	0	693	PREDICTED: aspartic proteinase A1-like [Nelumbonucifera]
DJ0055_c1119	IABW01001117	AT3G09930.1	5.1	29			GDSL-like Lipase/Acylhydrolase superfamily protein (.1)		no hit found		0
DJ0055_c11190	IABW01011182	AT2G05990.1	0	538	ENR1, MOD1		MOSAIC DEATH 1, ENOYL-ACP REDUCTASE 1, NAD(P)-binding Rossmann-fold superfamily protein (.1), NAD(P)-binding Rossmann-fold superfamily protein (.2)	Cm000085	XP_019187091	0	624	PREDICTED: enoyl-[acyl-carrier-protein] reductase[NADH] 2, chloroplastic-like isoform X2 [Ipomoea nil]
DJ0055_c11191	IABW01011183	AT2G42690.1	1e-58	199			alpha/beta-Hydrolases superfamily protein (.1)	Cm000978	OIT38576	7e-67	226	phospholipase a1-iidelta [Nicotiana attenuata]
DJ0055_c11192	IABW01011184	AT1G07010.3	0	523	AtSLP1		Shewenella-like protein phosphatase 1, Calcineurin-like metallo-phosphoesterase superfamily protein (.1.2.3)	Cm000979	OIT32603	0	591	shewanella-like protein phosphatase 1 [Nicotianaattenuata]
DJ0055_c11193	IABW01011185	AT2G42900.1	2e-19	86			Plant basic secretory protein (BSP) family protein (.1)	Cm000980	XP_010327101	1e-45	162	PREDICTED: uncharacterized protein LOC104649471[Solanum lycopersicum]
DJ0055_c11194	IABW01011186	AT1G25682.1	3e-161	459			Family of unknown function (DUF572) (.1)	Cm000897	OIT36504	e-170	486	hypothetical protein A4A49_02085 [Nicotiana attenuata]
DJ0055_c11195	IABW01011187	AT3G51430.1	9e-94	197	SSL5, YLS2		YELLOW-LEAF-SPECIFIC GENE 2, STRICTOSIDINE SYNTHASE-LIKE 5, Calcium-dependent phosphotriesterase superfamily protein (.1.2)	Cm000981	XP_019172179	e-103	218	PREDICTED: protein STRICTOSIDINE SYNTHASE-LIKE6-like [Ipomoea nil]
DJ0055_c11196	IABW01011188	AT1G77130.1	7e-128	312	PGSIP2, GUX3		glucuronic acid substitution of xylan 3, plant glycogenin-like starch initiation protein 2 (.1)	Cm000982	XP_019457415	e-125	205	PREDICTED: UDP-glucuronate:xylanalpha-glucuronosyltransferase 2-like isoform X1 [Lupinusangustifolius]
DJ0055_c11197	IABW01011189	AT4G25390.1	2e-95	307			Protein kinase superfamily protein (.1.2)	Cm000983	XP_004234147	0	533	PREDICTED: receptor-like serine/threonine-proteinkinase At4g25390 [Solanum lycopersicum]
DJ0055_c11198	IABW01011190	no hit	9999	0					no hit found		0
DJ0055_c11199	IABW01011191	AT3G27560.1	1e-145	421	ATN1		Protein kinase superfamily protein (.1)	Cm000984	XP_002272486	e-156	452	PREDICTED: serine/threonine-protein kinase HT1[Vitis vinifera]
DJ0055_c112	IABW01000112	AT3G09090.1	0	546	DEX1		DEFECTIVE IN EXINE FORMATION 1, defective in exine formation protein (DEX1) (.1), defective in exine formation protein (DEX1) (.2), defective in exine formation protein (DEX1) (.3)	Cm000985	XP_019186827	0	625	PREDICTED: protein DEFECTIVE IN EXINE FORMATION 1isoform X2 [Ipomoea nil]
DJ0055_c1120	IABW01001118	AT4G26660.1	1e-32	130			unknown protein	Cm000986	XP_019183285	e-123	391	PREDICTED: kinesin-like protein KIN-12F [Ipomoea nil]
DJ0055_c11200	IABW01011192	AT4G38900.1	6e-109	343	AtbZIP29	bZIP	Basic-leucine zipper (bZIP) transcription factor family protein (.1), Basic-leucine zipper (bZIP) transcription factor family protein (.2), Basic-leucine zipper (bZIP) transcription factor family protein (.3)	Cm000987	XP_010647563	0	647	PREDICTED: uncharacterized protein LOC100255631isoform X3 [Vitis vinifera]
DJ0055_c11201	IABW01011193	AT3G45210.1	2.3	29			Protein of unknown function, DUF584 (.1)		no hit found		0
DJ0055_c11202	IABW01011194	AT1G60780.1	2e-85	261	HAP13		HAPLESS 13, Clathrin adaptor complexes medium subunit family protein (.1)	Cm000988	XP_010251124	2e-84	262	PREDICTED: AP-1 complex subunit mu-2 [Nelumbonucifera]
DJ0055_c112022	IABW01110665	AT5G54130.2	1.8	29			Calcium-binding endonuclease/exonuclease/phosphatase family (.2.3.4)		no hit found		0
DJ0055_c11203	IABW01011195	AT5G65360.1	5e-87	270			Histone superfamily protein (.1)	Cm000989	XP_004252600	1e-82	263	PREDICTED: histone H3.2-like [Solanum lycopersicum]
DJ0055_c11204	IABW01011196	no hit	9999	0					no hit found		0
DJ0055_c11205	IABW01011197	AT3G13310.1	2e-24	99			Chaperone DnaJ-domain superfamily protein (.1)	Cm000990	XP_010552334	9e-27	109	PREDICTED: chaperone protein dnaJ 11, chloroplastic[Tarenaya hassleriana]
DJ0055_c11206	IABW01011198	AT5G07610.1	8e-38	144			F-box family protein (.1)	Cm000974	OIT35376	2e-41	159	f-box protein [Nicotiana attenuata]
DJ0055_c11207	IABW01011199	AT2G30600.5	1e-109	341			BTB/POZ domain-containing protein (.1.2.3.4.5)	Cm000991	OIT22349	e-115	359	btbpoz domain-containing protein [Nicotiana attenuata]
DJ0055_c11208	IABW01011200	AT2G32950.1	5e-47	163	FUS1, EMB168, DET340, ATCOP1, COP1		FUSCA 1, EMBRYO DEFECTIVE 168, DEETIOLATED MUTANT 340, ARABIDOPSIS THALIANA CONSTITUTIVE PHOTOMORPHOGENIC 1, Transducin/WD40 repeat-like superfamily protein (.1)	Cm000992	API61819	1e-58	199	E3 ubiquitin-protein ligase COP1 [Fragaria x ananassa]
DJ0055_c112080	IABW01110723	AT2G37410.1	4e-74	230	ATTIM17-2		TRANSLOCASE OF THE INNER MEMBRANE 17, translocase inner membrane subunit 17-2 (.1.2)	Cm000993	OIT07003	2e-98	295	mitochondrial import inner membrane translocase subunittim17-2 [Nicotiana attenuata]
DJ0055_c11209	IABW01011201	AT3G05970.1	1e-117	358	LACS6, ATLACS6		long-chain acyl-CoA synthetase 6 (.1)	Cm000994	XP_019186747	e-115	356	PREDICTED: long chain acyl-CoA synthetase 6,peroxisomal [Ipomoea nil]
DJ0055_c1121	IABW01001119	AT1G09620.1	0.34	32			ATP binding;leucine-tRNA ligases;aminoacyl-tRNA ligases;nucleotide binding;ATP binding;aminoacyl-tRNA ligases (.1)		no hit found		0
DJ0055_c11210	IABW01011202	AT1G16940.1	0.57	32			F-box/RNI-like/FBD-like domains-containing protein (.1)		no hit found		0
DJ0055_c11211	IABW01011203	AT5G01700.2	1.8	31			Protein phosphatase 2C family protein (.1.2)		Q41358	e-108	345	RecName: Full=Ribosome-inactivating protein SNAI; AltName:Full=Agglutinin I; Contains: RecName: Full=SNAI-A chain;AltName: Full=rRNA N-glycosidase; Contains: RecName:Full=Linker peptide; Contains: RecName: Full=SNAI-Bchain; Contains: RecName: Full=TrSNAI; Flags: Precursor
DJ0055_c11212	IABW01011204	AT4G02540.1	2.6	29			Cysteine/Histidine-rich C1 domain family protein (.1.2)		no hit found		0
DJ0055_c11213	IABW01011205	AT5G61400.1	6.3	29			Pentatricopeptide repeat (PPR) superfamily protein (.1)		no hit found		0
DJ0055_c11214	IABW01011206	AT4G22410.1	1e-11	65			Ubiquitin C-terminal hydrolases superfamily protein (.1)	Cm000995	XP_019084640	1e-21	96	PREDICTED: zinc finger BED domain-containing proteinDAYSLEEPER-like [Camelina sativa]
DJ0055_c11215	IABW01011207	AT4G16520.1	5e-22	91	ATG8F		autophagy 8f, Ubiquitin-like superfamily protein (.1.2)	Cm000996	XP_010258973	4e-22	95	PREDICTED: autophagy-related protein 8f [Nelumbonucifera]
DJ0055_c11216	IABW01011208	AT4G25110.1	2e-20	89	AtMCP1c, ATMC2		metacaspase 1c, metacaspase 2 (.1.2)	Cm000997	OIT07839	1e-28	116	metacaspase-1 [Nicotiana attenuata]
DJ0055_c11217	IABW01011209	no hit	9999	0					no hit found		0
DJ0055_c11218	IABW01011210	AT4G10710.1	3e-123	386	SPT16		global transcription factor C (.1)	Cm000998	GAV70889	0	565	Peptidase_M24 domain-containing protein/Rtt106domain-containing protein/SPT16 domain-containing protein[Cephalotus follicularis]
DJ0055_c11219	IABW01011211	AT2G21480.1	5e-08	38			Malectin/receptor-like protein kinase family protein (.1)	Cm000999	XP_002278713	3e-09	44	PREDICTED: probable receptor-like protein kinaseAt5g24010 [Vitis vinifera]
DJ0055_c1122	IABW01001120	AT1G73430.1	2e-147	439			sec34-like family protein (.1.2)	Cm001000	XP_002273836	e-143	433	PREDICTED: conserved oligomeric Golgi complex subunit3 [Vitis vinifera]
DJ0055_c11220	IABW01011212	AT1G09830.1	9e-71	229			Glycinamide ribonucleotide (GAR) synthetase (.1)	Cm001001	OIT07314	6e-75	243	phosphoribosylamine--glycine ligase, chloroplastic[Nicotiana attenuata]
DJ0055_c11221	IABW01011213	AT3G24010.1	8e-92	279	ATING1		ARABIDOPSIS THALIANA INHIBITOR OF GROWTH 1, RING/FYVE/PHD zinc finger superfamily protein (.1)	Cm001002	XP_010264003	e-117	346	PREDICTED: PHD finger protein ING1 [Nelumbo nucifera]
DJ0055_c11222	IABW01011214	AT3G63470.1	2e-160	470	SCPL40		serine carboxypeptidase-like 40 (.1)	Cm000721	XP_002282331	0	625	PREDICTED: serine carboxypeptidase II-3-like [Vitisvinifera]
DJ0055_c11223	IABW01011215	AT1G20610.1	3e-78	246	CYCB2;3		Cyclin B2;3 (.1)	Cm001003	XP_010664803	1e-83	264	PREDICTED: G2/mitotic-specific cyclin-2 [Vitisvinifera]
DJ0055_c11224	IABW01011216	no hit	9999	0					XP_019152426	6e-30	120	PREDICTED: uncharacterized protein LOC109149222[Ipomoea nil]
DJ0055_c11225	IABW01011217	AT3G48100.1	1e-32	119	ATRR2, IBC6, ARR5		INDUCED BY CYTOKININ 6, ARABIDOPSIS THALIANA RESPONSE REGULATOR 2, response regulator 5 (.1)	Cm001004	XP_010416347	2e-33	126	PREDICTED: two-component response regulator ARR15[Camelina sativa]
DJ0055_c11226	IABW01011218	AT1G76010.1	1e-61	206			Alba DNA/RNA-binding protein (.1)	Cm000074	XP_002284740	e-134	394	PREDICTED: uncharacterized protein LOC100254082 [Vitisvinifera]
DJ0055_c11227	IABW01011219	AT1G56520.2	0.94	31			Disease resistance protein (TIR-NBS-LRR class) family (.1), Disease resistance protein (TIR-NBS-LRR class) family (.2)		no hit found		0
DJ0055_c11228	IABW01011220	AT4G11850.1	2e-29	118	PLDGAMMA1, MEE54		maternal effect embryo arrest 54, phospholipase D gamma 1 (.1)	Cm001005	NP_001234509	5e-34	135	phospholipase PLDb1 [Solanum lycopersicum]
DJ0055_c11229	IABW01011221	AT5G61320.1	2e-45	160	CYP89A3		cytochrome P450, family 89, subfamily A, polypeptide 3, cytochrome P450, family 89, subfamily A, polypeptide 3 (.1)	Cm001006	XP_019191858	9e-69	227	PREDICTED: cytochrome P450 89A2-like [Ipomoea nil]
DJ0055_c1123	IABW01001121	no hit	9999	0					no hit found		0
DJ0055_c11230	IABW01011222	AT1G55860.1	1.2	30	UPL1		ubiquitin-protein ligase 1 (.1.2)		no hit found		0
DJ0055_c11231	IABW01011223	AT3G01650.1	1e-101	311	RGLG1		RING domain ligase1 (.1)	Cm001007	XP_010496283	e-104	321	PREDICTED: E3 ubiquitin-protein ligase RGLG1 isoformX1 [Camelina sativa]
DJ0055_c11232	IABW01011224	AT1G08600.3	6e-18	84	ATRX, CHR20		P-loop containing nucleoside triphosphate hydrolases superfamily protein (.1.2.3.4)	Cm001008	XP_010660172	4e-41	158	PREDICTED: protein CHROMATIN REMODELING 20 isoformX2 [Vitis vinifera]
DJ0055_c11233	IABW01011225	AT3G46920.1	6.7	29			Protein kinase superfamily protein with octicosapeptide/Phox/Bem1p domain (.1)		no hit found		0
DJ0055_c11234	IABW01011226	AT2G31810.1	7e-87	272			ACT domain-containing small subunit of acetolactate synthase protein (.1.2.3)	Cm001009	XP_004251994	4e-88	277	PREDICTED: acetolactate synthase small subunit 1,chloroplastic [Solanum lycopersicum]
DJ0055_c11235	IABW01011227	AT1G27320.1	2.8	28	AHK3		histidine kinase 3 (.1)		no hit found		0
DJ0055_c11236	IABW01011228	AT3G27490.1	0.16	34			Cysteine/Histidine-rich C1 domain family protein (.1)		XP_019186399	7e-05	49	PREDICTED: uncharacterized protein LOC109181101[Ipomoea nil]
DJ0055_c11237	IABW01011229	AT1G67590.1	2e-48	166			Remorin family protein (.1.2)	Cm001010	XP_004239190	1e-96	295	PREDICTED: uncharacterized protein At3g61260[Solanum lycopersicum]
DJ0055_c11238	IABW01011230	AT5G13520.1	0	914			peptidase M1 family protein (.1)	Cm001011	OIT39370	0	988	leukotriene a-4 hydrolase-like protein [Nicotianaattenuata]
DJ0055_c11239	IABW01011231	AT2G46510.1	6e-49	177	ATAIB, bHLH107, bHLH017, INU1, JAM1, MYL1	bHLH	ABA-inducible BHLH-type transcription factor (.1)	Cm001012	GAV57807	e-102	325	HLH domain-containing protein/bHLH-MYC_N domain-containingprotein [Cephalotus follicularis]
DJ0055_c1124	IABW01001122	AT2G14095.1	2e-11	63			unknown protein	Cm001013	XP_010664356	2e-35	134	PREDICTED: uncharacterized protein LOC100254028isoform X2 [Vitis vinifera]
DJ0055_c11240	IABW01011232	AT1G29400.1	2e-28	113	AML5		MEI2-like protein 5 (.1.2)	Cm001014	GAV60198	1e-31	115	RRM_1 domain-containing protein/RRM_2 domain-containingprotein [Cephalotus follicularis]
DJ0055_c11241	IABW01011233	AT2G18750.1	1e-24	100			Calmodulin-binding protein (.1.2.3)	Cm001015	XP_010268068	4e-39	142	PREDICTED: calmodulin-binding protein 60 D-likeisoform X6 [Nelumbo nucifera]
DJ0055_c11242	IABW01011234	AT4G28540.1	2e-16	79	CKL6, PAPK1		casein kinase I-like 6 (.1)	Cm001016	OIT05761	2e-16	84	casein kinase 1-like protein 6 [Nicotiana attenuata]
DJ0055_c112428	IABW01111067	AT3G09820.1	5.8	28	ADK1, ATADK1		adenosine kinase 1 (.1.2)		no hit found		0
DJ0055_c11243	IABW01011235	AT5G60960.1	6e-153	439	PNM1		PPR protein localized to the nucleus and mitochondria 1, Pentatricopeptide repeat (PPR) superfamily protein (.1)	Cm001017	XP_019082040	0	534	PREDICTED: pentatricopeptide repeat-containing proteinPNM1, mitochondrial [Vitis vinifera]
DJ0055_c11244	IABW01011236	AT1G48650.2	2e-14	73			DEA(D/H)-box RNA helicase family protein (.1), DEA(D/H)-box RNA helicase family protein (.2)	Cm001018	XP_010250590	2e-16	84	PREDICTED: DExH-box ATP-dependent RNA helicaseDExH3-like [Nelumbo nucifera]
DJ0055_c11245	IABW01011237	AT2G02750.1	0.98	31			Pentatricopeptide repeat (PPR) superfamily protein (.1)		no hit found		0
DJ0055_c11246	IABW01011238	AT2G21970.1	9e-18	81	2017-09-02		stress enhanced protein 2 (.1)	Cm001019	OIT35106	2e-27	111	stress enhanced protein 2, chloroplastic [Nicotianaattenuata]
DJ0055_c11247	IABW01011239	AT3G23890.1	4e-34	127	ATTOPII, TOPII		topoisomerase II (.1.2)	Cm001020	XP_019053336	5e-40	148	PREDICTED: DNA topoisomerase 2-like [Nelumbonucifera]
DJ0055_c112477	IABW01111115	AT2G01270.1	4e-22	72	ATQSOX2		quiescin-sulfhydryl oxidase 2 (.1)	Cm001021	Q9ZU40	6e-21	75	RecName: Full=Sulfhydryl oxidase 2; AltName:Full=Quiescin-sulfhydryl oxidase 2; Short=AtQSOX2;Flags: Precursor
DJ0055_c11248	IABW01011240	AT3G09180.1	0.54	30			unknown protein		no hit found		0
DJ0055_c11249	IABW01011241	AT4G30210.1	0.56	29	AR2, ATR2		P450 reductase 2 (.1.2)		no hit found		0
DJ0055_c1125	IABW01001123	AT2G19390.1	3e-27	100			unknown protein	Cm001022	XP_010658860	2e-89	188	PREDICTED: uncharacterized protein LOC100252823isoform X1 [Vitis vinifera]
DJ0055_c11250	IABW01011242	no hit	9999	0					no hit found		0
DJ0055_c11251	IABW01011243	AT2G36540.1	5e-43	154			Haloacid dehalogenase-like hydrolase (HAD) superfamily protein (.1)	Cm001023	GAV73803	3e-65	217	NIF domain-containing protein [Cephalotus follicularis]
DJ0055_c11252	IABW01011244	AT1G18260.1	3.5	29	HRD3A, EBS5		EMS-mutagenized bri1 suppressor 5, HCP-like superfamily protein (.1)		no hit found		0
DJ0055_c11253	IABW01011245	AT3G13790.1	2e-58	195	ATCWINV1, ATBFRUCT1		ARABIDOPSIS THALIANA CELL WALL INVERTASE 1, Glycosyl hydrolases family 32 protein (.1.2)	Cm001024	XP_010648343	1e-67	223	PREDICTED: beta-fructofuranosidase, insolubleisoenzyme CWINV1 isoform X1 [Vitis vinifera]
DJ0055_c11254	IABW01011246	AT2G04750.1	5e-12	67			Actin binding Calponin homology (CH) domain-containing protein (.1)	Cm001025	OIT31819	2e-12	73	fimbrin-1 [Nicotiana attenuata]
DJ0055_c11255	IABW01011247	AT1G69780.1	3e-59	193	ATHB13	HD-ZIP	Homeobox-leucine zipper protein family (.1)	Cm001026	XP_010256832	5e-69	205	PREDICTED: homeobox-leucine zipper proteinATHB-13-like [Nelumbo nucifera]
DJ0055_c11256	IABW01011248	AT3G44730.1	3.2	29	AtKIN14h, ATKP1		ARABIDOPSIS KINESIN-LIKE PROTEIN 1, kinesin-like protein 1 (.1)		no hit found		0
DJ0055_c11257	IABW01011249	AT3G02260.1	7.8	28	CRM1, TIR3, LPR1, DOC1, ASA1, UMB1, BIG		UMBRELLA 1, TRANSPORT INHIBITOR RESPONSE 3, LOW PHOSPHATE-RESISTANT ROOT 1, DARK OVER-EXPRESSION OF CAB 1, CORYMBOSA1, ATTENUATED SHADE AVOIDANCE 1, auxin transport protein (BIG) (.1)		XP_010480905	2e-07	56	PREDICTED: uncharacterized protein LOC104759705[Camelina sativa]
DJ0055_c11258	IABW01011250	no hit	9999	0					no hit found		0
DJ0055_c11259	IABW01011251	AT1G09020.1	0	555	ATSNF4, SNF4		homolog of yeast sucrose nonfermenting 4 (.1)	Cm001027	XP_003633645	0	585	PREDICTED: sucrose nonfermenting 4-like proteinisoform X1 [Vitis vinifera]
DJ0055_c1126	IABW01001124	AT3G05290.1	9e-152	446	AtPNC1, PNC1		peroxisomal adenine nucleotide carrier 1 (.1)	Cm001028	GAV63170	e-165	483	Mito_carr domain-containing protein [Cephalotusfollicularis]
DJ0055_c11260	IABW01011252	AT2G37260.1	1.8	30	DSL1, ATWRKY44, TTG2	WRKY	TRANSPARENT TESTA GLABRA 2, DR. STRANGELOVE 1, WRKY family transcription factor family protein (.1.2)		no hit found		0
DJ0055_c11261	IABW01011253	AT5G12890.1	3e-42	159			UDP-Glycosyltransferase superfamily protein (.1)	Cm001029	XP_010664783	e-135	327	PREDICTED: scopoletin glucosyltransferase-like [Vitisvinifera]
DJ0055_c112618	IABW01111251	AT1G70790.2	6e-07	49			Calcium-dependent lipid-binding (CaLB domain) family protein (.1), Calcium-dependent lipid-binding (CaLB domain) family protein (.2)	Cm001030	OIV95639	2e-11	64	hypothetical protein TanjilG_23870 [Lupinusangustifolius]
DJ0055_c11262	IABW01011254	AT2G25180.1	9e-73	233	ARR12	ARR-B	response regulator 12 (.1)	Cm001031	XP_019181982	5e-82	262	PREDICTED: two-component response regulatorORR22-like isoform X2 [Ipomoea nil]
DJ0055_c11263	IABW01011255	AT1G76690.1	2e-48	176	OPR2, ATOPR2		ARABIDOPSIS 12-OXOPHYTODIENOATE REDUCTASE 2, 12-oxophytodienoate reductase 2 (.1)	Cm001032	XP_002272489	3e-53	193	PREDICTED: 12-oxophytodienoate reductase 2 [Vitisvinifera]
DJ0055_c11264	IABW01011256	no hit	9999	0					no hit found		0
DJ0055_c11265	IABW01011257	AT1G16770.1	1e-48	128			unknown protein	Cm001033	XP_002269450	2e-52	140	PREDICTED: uncharacterized protein LOC100263288[Vitis vinifera]
DJ0055_c11266	IABW01011258	AT1G61520.1	9e-12	65	LHCA3*1, LHCA3*1, LHCA3*1		photosystem I light harvesting complex gene 3 (.1.2.3)	Cm001034	XP_019154168	5e-23	100	PREDICTED: chlorophyll a-b binding protein 8,chloroplastic-like [Ipomoea nil]
DJ0055_c11267	IABW01011259	AT3G16140.1	3e-51	173	PSAH-1		photosystem I subunit H-1 (.1)	Cm001035	OIT02717	1e-66	218	photosystem i reaction center subunit vi, chloroplastic[Nicotiana attenuata]
DJ0055_c11268	IABW01011260	AT3G18620.1	4e-82	201			DHHC-type zinc finger family protein (.1)	Cm001036	XP_010277286	e-110	284	PREDICTED: protein S-acyltransferase 11 [Nelumbonucifera]
DJ0055_c11269	IABW01011261	AT1G12680.1	1e-06	49	PEPKR2		phosphoenolpyruvate carboxylase-related kinase 2 (.1)	Cm001037	XP_010675421	7e-08	57	PREDICTED: serine/threonine-protein kinase PEPKR2[Beta vulgaris subsp. vulgaris]
DJ0055_c1127	IABW01001125	AT5G50400.1	6e-47	165	ATPAP27, PAP27		ARABIDOPSIS THALIANA PURPLE ACID PHOSPHATASE 27, purple acid phosphatase 27 (.1)	Cm001038	APR63790	3e-49	176	calcineurin-like phosphoesterase family protein [Populustomentosa]
DJ0055_c11270	IABW01011262	AT1G15480.1	9e-68	141			Tetratricopeptide repeat (TPR)-like superfamily protein (.1)	Cm001039	GAV62062	5e-84	180	PPR domain-containing protein/PPR_3 domain-containingprotein [Cephalotus follicularis]
DJ0055_c11271	IABW01011263	AT2G44020.1	0	639			Mitochondrial transcription termination factor family protein (.1)	Cm001040	OIT19785	0	742	transcription termination factor mterf4, chloroplastic[Nicotiana attenuata]
DJ0055_c11272	IABW01011264	no hit	9999	0					OIW15295	3e-07	52	hypothetical protein TanjilG_10735 [Lupinusangustifolius]
DJ0055_c11273	IABW01011265	AT3G17470.1	0	535	ATCRSH		Ca2+-activated RelA/spot homolog, Ca2+-activated RelA/spot homolog (.1)	Cm001041	XP_002268377	0	620	PREDICTED: probable GTP diphosphokinase CRSH,chloroplastic [Vitis vinifera]
DJ0055_c11274	IABW01011266	no hit	9999	0					no hit found		0
DJ0055_c11275	IABW01011267	AT5G05200.1	0	602			Protein kinase superfamily protein (.1)	Cm001042	XP_002275465	0	613	PREDICTED: uncharacterized aarF domain-containingprotein kinase At5g05200, chloroplastic [Vitis vinifera]
DJ0055_c11276	IABW01011268	AT1G15780.1	4e-24	105			unknown protein	Cm001043	XP_019079890	2e-28	123	PREDICTED: mediator of RNA polymerase IItranscription subunit 15a [Vitis vinifera]
DJ0055_c11277	IABW01011269	AT5G47580.1	0.055	36	ASG7		ALTERED SEED GERMINATION 7, unknown protein		XP_010322998	1e-13	77	PREDICTED: uncharacterized protein LOC104648117[Solanum lycopersicum]
DJ0055_c11279	IABW01011270	AT1G69960.1	0	607	PP2A		serine/threonine protein phosphatase 2A (.1)	Cm001044	OIS97657	0	619	serinethreonine-protein phosphatase pp2a-2 catalyticsubunit [Nicotiana attenuata]
DJ0055_c1128	IABW01001126	AT1G66350.1	9.2	28	RGL1	GRAS	RGA-like 1 (.1)		no hit found		0
DJ0055_c11280	IABW01011271	AT5G03795.1	6e-07	47			Exostosin family protein (.1)	Cm001045	XP_002264076	3e-11	64	PREDICTED: probable glycosyltransferase At5g03795[Vitis vinifera]
DJ0055_c11281	IABW01011272	AT5G37670.1	1.6	29	HSP15.7CI		HSP20-like chaperones superfamily protein (.1)		no hit found		0
DJ0055_c11282	IABW01011273	AT4G02100.1	0.29	30			Heat shock protein DnaJ with tetratricopeptide repeat (.1)		no hit found		0
DJ0055_c11283	IABW01011274	AT4G27680.1	4e-14	70			P-loop containing nucleoside triphosphate hydrolases superfamily protein (.1)	Cm001046	XP_019170212	4e-13	71	PREDICTED: ATPase family AAA domain-containingprotein 1-A-like isoform X2 [Ipomoea nil]
DJ0055_c11284	IABW01011275	AT5G20060.2	5e-41	147			alpha/beta-Hydrolases superfamily protein (.1.2.3)	Cm001047	GAV70566	2e-44	160	Abhydrolase_2 domain-containing protein [Cephalotusfollicularis]
DJ0055_c112849	IABW01111476	AT3G49601.1	9e-39	114			unknown protein	Cm001048	XP_010648475	5e-72	234	PREDICTED: protein starmaker [Vitis vinifera]
DJ0055_c11285	IABW01011276	AT5G38640.1	6e-38	144			NagB/RpiA/CoA transferase-like superfamily protein (.1)	Cm001049	OIT35364	1e-66	194	hypothetical protein A4A49_18272 [Nicotiana attenuata]
DJ0055_c11286	IABW01011277	AT3G48250.1	9.1	27	BIR6		Buthionine sulfoximine-insensitive roots 6, Pentatricopeptide repeat (PPR) superfamily protein (.1)		no hit found		0
DJ0055_c11287	IABW01011278	AT3G16850.1	0.086	32			Pectin lyase-like superfamily protein (.1)		no hit found		0
DJ0055_c11288	IABW01011279	AT5G07610.1	3e-07	48			F-box family protein (.1)	Cm001050	XP_002269241	2e-09	59	PREDICTED: F-box protein At5g07610 [Vitis vinifera]
DJ0055_c11289	IABW01011280	AT2G01600.1	0	681			ENTH/ANTH/VHS superfamily protein (.1)	Cm001051	OIT39090	0	812	putative clathrin assembly protein [Nicotiana attenuata]
DJ0055_c1129	IABW01001127	AT3G52100.1	5.3	27			RING/FYVE/PHD-type zinc finger family protein (.1)		no hit found		0
DJ0055_c11290	IABW01011281	AT5G41020.1	0.002	40		MYB_related	myb family transcription factor (.1)		XP_019253392	2e-25	112	PREDICTED: ABC transporter F family member 4-like[Nicotiana attenuata]
DJ0055_c11291	IABW01011282	AT1G18660.4	2e-46	165			zinc finger (C3HC4-type RING finger) family protein (.1), zinc finger (C3HC4-type RING finger) family protein (.2), zinc finger (C3HC4-type RING finger) family protein (.3), zinc finger (C3HC4-type RING finger) family protein (.4)	Cm001052	XP_010258246	5e-50	178	PREDICTED: LON peptidase N-terminal domain and RINGfinger protein 1 isoform X1 [Nelumbo nucifera]
DJ0055_c11292	IABW01011283	AT3G29270.1	2e-100	304			RING/U-box superfamily protein (.1.2)	Cm001053	XP_002284521	e-131	387	PREDICTED: uncharacterized protein LOC100241642 [Vitisvinifera]
DJ0055_c11293	IABW01011284	AT1G13880.1	0.66	32			ELM2 domain-containing protein (.1)		no hit found		0
DJ0055_c11294	IABW01011285	AT2G35630.1	8e-38	148	GEM1, MOR1		MICROTUBULE ORGANIZATION 1, ARM repeat superfamily protein (.1)	Cm001054	XP_019175347	3e-45	175	PREDICTED: protein MOR1-like [Ipomoea nil]
DJ0055_c11295	IABW01011286	AT1G80670.1	0	590	RAE1		RNA export factor 1, Transducin/WD40 repeat-like superfamily protein (.1)	Cm001055	OIW11970	0	588	hypothetical protein TanjilG_02177 [Lupinus angustifolius]
DJ0055_c11296	IABW01011287	AT3G49060.1	8e-91	311			U-box domain-containing protein kinase family protein (.1.2)	Cm001056	XP_010662714	e-110	366	PREDICTED: U-box domain-containing protein 32 isoformX2 [Vitis vinifera]
DJ0055_c11297	IABW01011288	AT5G03330.1	4e-13	70			Cysteine proteinases superfamily protein (.1.2)	Cm001057	XP_019198698	5e-14	77	PREDICTED: OTU domain-containing proteinDDB_G0284757 isoform X2 [Ipomoea nil]
DJ0055_c11298	IABW01011289	AT4G29080.1	5e-82	257	IAA27, PAP2		indole-3-acetic acid inducible 27, phytochrome-associated protein 2 (.1)	Cm001058	XP_010254042	9e-99	305	PREDICTED: auxin-responsive protein IAA27-like[Nelumbo nucifera]
DJ0055_c11299	IABW01011290	AT5G51840.1	1e-60	200			unknown protein	Cm001059	XP_019200147	1e-97	300	PREDICTED: uncharacterized protein LOC109193790[Ipomoea nil]
DJ0055_c113	IABW01000113	AT3G24200.2	0	642			FAD/NAD(P)-binding oxidoreductase family protein (.1), FAD/NAD(P)-binding oxidoreductase family protein (.2)	Cm001060	XP_019233730	0	694	PREDICTED: ubiquinone biosynthesis monooxygenase COQ6,mitochondrial [Nicotiana attenuata]
DJ0055_c1130	IABW01001128	AT5G25900.1	1e-114	306	ATKO1, CYP701A3, GA3		CYTOCHROME P450 701 A3, ARABIDOPSIS THALIANA ENT-KAURENE OXIDASE 1, GA requiring 3 (.1)	Cm001061	OIT04107	e-122	328	ent-kaurene oxidase, chloroplastic [Nicotiana attenuata]
DJ0055_c11300	IABW01011291	AT2G21270.3	1e-126	374	UFD1		ubiquitin fusion degradation 1 (.1.2.3)	Cm001062	XP_010685726	e-150	437	PREDICTED: ubiquitin fusion degradation protein 1homolog [Beta vulgaris subsp. vulgaris]
DJ0055_c113004	IABW01111629	AT5G52640.1	2e-136	416	AtHsp90-1, ATHS83, ATHSP90.1, HSP83, HSP81-1		HEAT SHOCK PROTEIN 83, HEAT SHOCK PROTEIN 81-1, HEAT SHOCK PROTEIN 90-1, heat shock protein 90.1 (.1)	Cm001063	XP_010446135	e-169	459	PREDICTED: heat shock protein 90-3-like [Camelinasativa]
DJ0055_c11301	IABW01011292	AT5G58350.1	2e-128	289	ZIK2, WNK4		with no lysine (K) kinase 4 (.1)	Cm001064	OIT02879	e-140	310	putative serinethreonine-protein kinase wnk4 [Nicotianaattenuata]
DJ0055_c11302	IABW01011293	AT5G35320.1	4.8	29			unknown protein		no hit found		0
DJ0055_c11303	IABW01011294	AT3G18520.2	3e-49	175	HDA15, ATHDA15		histone deacetylase 15 (.1.2)	Cm001065	XP_002274270	3e-84	272	PREDICTED: histone deacetylase 15 [Vitis vinifera]
DJ0055_c11304	IABW01011295	AT3G51860.1	1e-161	473	CAX1-LIKE, ATHCX1, ATCAX3, CAX3		cation exchanger 3 (.1)	Cm000181	XP_010326090	0	628	PREDICTED: LOW QUALITY PROTEIN: vacuolar cation/protonexchanger 3 [Solanum lycopersicum]
DJ0055_c11305	IABW01011296	AT3G07340.1	3e-67	231	bHLH062	bHLH	basic helix-loop-helix (bHLH) DNA-binding superfamily protein (.1)	Cm000363	XP_002264969	e-135	417	PREDICTED: transcription factor bHLH77 [Vitisvinifera]
DJ0055_c11306	IABW01011297	AT1G68430.1	0.0001	42			unknown protein		XP_019182584	9e-37	134	PREDICTED: uncharacterized protein LOC109177626isoform X1 [Ipomoea nil]
DJ0055_c11307	IABW01011298	AT5G54900.1	5.3	29	ATRBP45A		RNA-binding protein 45A (.1)		no hit found		0
DJ0055_c113078	IABW01111697	AT5G25760.1	1e-15	70	PEX4, UBC21		ubiquitin-conjugating enzyme 21, peroxin4 (.1.2)	Cm001066	XP_010456711	6e-15	72	PREDICTED: protein PEROXIN-4, partial [Camelinasativa]
DJ0055_c11308	IABW01011299	AT5G08430.1	1e-49	176			SWIB/MDM2 domain;Plus-3;GYF (.1)	Cm001067	XP_010653063	2e-68	221	PREDICTED: uncharacterized protein At5g08430 [Vitisvinifera]
DJ0055_c11309	IABW01011300	AT4G30160.2	0.026	36	ATVLN4, VLN4		villin 4 (.1.2)		no hit found		0
DJ0055_c1131	IABW01001129	AT5G19390.1	1e-93	302			Rho GTPase activation protein (RhoGAP) with PH domain (.1), Rho GTPase activation protein (RhoGAP) with PH domain (.2), Rho GTPase activation protein (RhoGAP) with PH domain (.3), Rho GTPase activation protein (RhoGAP) with PH domain (.4)	Cm001068	XP_019155615	e-135	417	PREDICTED: rho GTPase-activating protein 7-likeisoform X3 [Ipomoea nil]
DJ0055_c11310	IABW01011301	AT2G05920.1	8e-148	451			Subtilase family protein (.1)	Cm001069	OIT03539	e-157	480	subtilisin-like protease sbt1.8 [Nicotiana attenuata]
DJ0055_c11311	IABW01011302	AT3G56230.1	3e-84	260			BTB/POZ domain-containing protein (.1)	Cm001070	OIT34805	e-134	392	btbpoz domain-containing protein [Nicotiana attenuata]
DJ0055_c11312	IABW01011303	AT5G43100.1	7e-135	288			Eukaryotic aspartyl protease family protein (.1)	Cm001071	XP_019187431	e-168	314	PREDICTED: aspartic proteinase-like protein 2 [Ipomoeanil]
DJ0055_c11313	IABW01011304	AT5G02520.1	0.19	30			unknown protein		XP_010650495	0.0004	40	PREDICTED: protein EMBRYO DEFECTIVE 1674 isoform X4[Vitis vinifera]
DJ0055_c11314	IABW01011305	AT3G60330.1	2.2	29	AHA7		H\\(+\\)-ATPase 7, H\\(+\\)-ATPase 7, H(+)-ATPase 7 (.1), H(+)-ATPase 7 (.2)		no hit found		0
DJ0055_c11315	IABW01011306	AT3G54660.1	0	534	ATGR2, EMB2360, GR		glutathione reductase (.1)	Cm001072	XP_002281935	0	526	PREDICTED: glutathione reductase, chloroplastic [Vitisvinifera]
DJ0055_c11316	IABW01011307	AT3G63130.1	4e-165	255	ATRANGAP1, RANGAP1		RAN GTPASE-ACTIVATING PROTEIN 1, RAN GTPase activating protein 1 (.1.2)	Cm001073	XP_002274973	0	347	PREDICTED: RAN GTPase-activating protein 1 [Vitisvinifera]
DJ0055_c11317	IABW01011308	AT3G17940.1	2e-18	82			Galactose mutarotase-like superfamily protein (.1)	Cm000605	XP_002282634	1e-16	81	PREDICTED: aldose 1-epimerase [Vitis vinifera]
DJ0055_c113170	IABW01111785	AT5G10330.1	3.8	29	ATHPA1, HPA1, HISN6A, EMB2196		HISTIDINE BIOSYNTHESIS 6A, EMBRYO DEFECTIVE 2196, histidinol phosphate aminotransferase 1 (.1.2.3)		no hit found		0
DJ0055_c11318	IABW01011309	AT5G16880.1	5e-176	506			Target of Myb protein 1 (.1.2.3)	Cm001074	OIT40033	0	596	hypothetical protein A4A49_26526 [Nicotiana attenuata]
DJ0055_c11319	IABW01011310	no hit	9999	0					no hit found		0
DJ0055_c1132	IABW01001130	AT1G66150.1	3e-154	469	TMK1		transmembrane kinase 1 (.1)	Cm001075	XP_010315276	e-169	511	PREDICTED: receptor protein kinase TMK1-like isoformX2 [Solanum lycopersicum]
DJ0055_c11320	IABW01011311	AT1G31190.1	0	529	IMPL1		myo-inositol monophosphatase like 1 (.1)	Cm001076	XP_002276697	0	542	PREDICTED: phosphatase IMPL1, chloroplastic isoform X2[Vitis vinifera]
DJ0055_c11321	IABW01011312	AT5G63020.1	0.01	37			Disease resistance protein (CC-NBS-LRR class) family (.1)		OIT22275	3e-27	115	putative late blight resistance protein -like r1b-16[Nicotiana attenuata]
DJ0055_c113216	IABW01111828	AT1G10970.1	3e-92	280	ATZIP4, ZIP4		zinc transporter 4 precursor (.1)	Cm001077	XP_010262122	e-152	402	PREDICTED: zinc transporter 4, chloroplastic isoformX2 [Nelumbo nucifera]
DJ0055_c11322	IABW01011313	AT5G15210.1	2e-27	109	ATHB30, ZFHD3, ZHD8	ZF-HD	ZINC FINGER HOMEODOMAIN 8, ZINC FINGER HOMEODOMAIN 3, homeobox protein 30 (.1)	Cm001078	XP_019165668	5e-47	167	PREDICTED: zinc-finger homeodomain protein 11-like[Ipomoea nil]
DJ0055_c11323	IABW01011314	AT1G01320.1	4.1	29			Tetratricopeptide repeat (TPR)-like superfamily protein (.1), Tetratricopeptide repeat (TPR)-like superfamily protein (.2)		no hit found		0
DJ0055_c113234	IABW01111845	AT3G14100.1	2e-67	218			RNA-binding (RRM/RBD/RNP motifs) family protein (.1)	Cm001079	XP_019196437	7e-77	246	PREDICTED: oligouridylate-binding protein 1B-like[Ipomoea nil]
DJ0055_c11324	IABW01011315	AT3G02120.1	2e-08	52			hydroxyproline-rich glycoprotein family protein (.1)	Cm001080	XP_019185208	6e-11	64	PREDICTED: WAS/WASL-interacting protein familymember 1 [Ipomoea nil]
DJ0055_c11325	IABW01011316	AT3G14690.1	2e-158	455	CYP72A15		cytochrome P450, family 72, subfamily A, polypeptide 15, cytochrome P450, family 72, subfamily A, polypeptide 15 (.1)	Cm001081	OIT35287	0	511	cytochrome p450 cyp72a219 [Nicotiana attenuata]
DJ0055_c11326	IABW01011317	AT4G04920.1	0.75	30	AtSFR6, SFR6		sensitive to freezing 6 (.1.2)		no hit found		0
DJ0055_c11327	IABW01011318	AT2G39060.1	1e-23	97	SWEET9, AtSWEET9		Nodulin MtN3 family protein (.1)	Cm001082	XP_004241452	5e-29	115	PREDICTED: bidirectional sugar transporter SWEET12[Solanum lycopersicum]
DJ0055_c11328	IABW01011319	AT5G11380.1	3.4	28	DXPS3		1-deoxy-D-xylulose 5-phosphate synthase 3 (.1.2)		no hit found		0
DJ0055_c113287	IABW01111896	AT1G72860.1	3e-26	110			Disease resistance protein (TIR-NBS-LRR class) family (.1)	Cm001083	XP_019071929	5e-30	118	PREDICTED: toll/interleukin-1 receptor-like protein[Vitis vinifera]
DJ0055_c113289	IABW01111898	AT1G52830.1	0.43	27	SHY1, IAA6		SHORT HYPOCOTYL 1, indole-3-acetic acid 6 (.1)		no hit found		0
DJ0055_c11329	IABW01011320	AT1G76490.1	0.17	33	HMGR1, HMG1, AtHMGR1		3-HYDROXY-3-METHYLGLUTARYL COA REDUCTASE 1, hydroxy methylglutaryl CoA reductase 1 (.1)		no hit found		0
DJ0055_c1133	IABW01001131	AT1G70230.1	9e-164	478	AXY4, TBL27		ALTERED XYLOGLUCAN 4, TRICHOME BIREFRINGENCE-LIKE 27 (.1)	Cm001084	XP_002266929	0	580	PREDICTED: protein ALTERED XYLOGLUCAN 4 [Vitisvinifera]
DJ0055_c11330	IABW01011321	AT3G53075.1	1.1	30			D-galactoside/L-rhamnose binding SUEL lectin protein (.1)		no hit found		0
DJ0055_c11331	IABW01011322	AT3G52905.1	1e-17	82			Polynucleotidyl transferase, ribonuclease H-like superfamily protein (.1)	Cm001085	XP_002269986	2e-18	89	PREDICTED: uncharacterized protein LOC100266792isoform X2 [Vitis vinifera]
DJ0055_c11332	IABW01011323	AT5G44650.1	3	29	Y3IP1, AtCEST		Ycf3-interacting protein 1, Arabidopsis thaliana chloroplast protein-enhancing stress tolerance, unknown protein		no hit found		0
DJ0055_c11333	IABW01011324	AT5G29000.2	2e-70	235	PHL1	G2-like	PHR1-like 1, Homeodomain-like superfamily protein (.1.2.3.4)	Cm001086	GAV82999	4e-95	304	Myb_DNA-binding domain-containing protein/Myb_CC_LHEQLEdomain-containing protein [Cephalotus follicularis]
DJ0055_c11334	IABW01011325	AT5G43822.1	4e-52	175			Pentatricopeptide repeat (PPR) superfamily protein (.1)	Cm001087	XP_002272933	1e-76	243	PREDICTED: uncharacterized protein At5g43822 [Vitisvinifera]
DJ0055_c11335	IABW01011326	AT5G52560.1	0	790	ATUSP		UDP-sugar pyrophosphorylase (.1)	Cm001088	OIS96908	0	785	udp-sugar pyrophosphorylase [Nicotiana attenuata]
DJ0055_c11336	IABW01011327	AT5G24620.1	3e-26	104			Pathogenesis-related thaumatin superfamily protein (.1.2)	Cm001089	XP_010662946	1e-29	116	PREDICTED: thaumatin-like protein 1 [Vitis vinifera]
DJ0055_c11337	IABW01011328	AT3G13490.1	0	773	ATKRS-2, OVA5		OVULE ABORTION 5, ARABIDOPSIS THALIANA LYSYL-TRNA SYNTHETASE 2, Lysyl-tRNA synthetase, class II (.1)	Cm001090	XP_002285737	0	810	PREDICTED: lysine--tRNA ligase,chloroplastic/mitochondrial [Vitis vinifera]
DJ0055_c11338	IABW01011329	AT1G19430.1	6e-133	293			S-adenosyl-L-methionine-dependent methyltransferases superfamily protein (.1)	Cm001091	OIV96996	0	412	hypothetical protein TanjilG_25821 [Lupinus angustifolius]
DJ0055_c11339	IABW01011330	AT1G32310.1	7e-25	99			unknown protein	Cm001092	XP_019164299	7e-35	131	PREDICTED: uncharacterized protein LOC109160467[Ipomoea nil]
DJ0055_c1134	IABW01001132	AT4G39820.1	5e-145	427			Tetratricopeptide repeat (TPR)-like superfamily protein (.1)	Cm001093	XP_002281520	e-162	472	PREDICTED: trafficking protein particle complexsubunit 12-like [Vitis vinifera]
DJ0055_c11340	IABW01011331	AT3G16360.2	0.055	35	AHP4		HPT phosphotransmitter 4 (.1.2)		no hit found		0
DJ0055_c11341	IABW01011332	AT1G65840.1	0	683	ATPAO4		polyamine oxidase 4 (.1)	Cm001094	OIT02193	0	778	putative polyamine oxidase 4 [Nicotiana attenuata]
DJ0055_c11342	IABW01011333	AT5G10560.1	1e-57	172			Glycosyl hydrolase family protein (.1)	Cm001095	GAV76438	1e-68	218	Glyco_hydro_3 domain-containing protein/Glyco_hydro_3_Cdomain-containing protein [Cephalotus follicularis]
DJ0055_c113427	IABW01112029	AT1G78080.1	2e-05	44	CAF1, RAP2.4, WIND1	ERF	wound induced dedifferentiation 1, related to AP2 4 (.1)		OIT23991	3e-22	88	ethylene-responsive transcription factor rap2-4[Nicotiana attenuata]
DJ0055_c11343	IABW01011334	AT5G35810.1	2e-30	119			Ankyrin repeat family protein (.1)	Cm001096	XP_019078823	5e-77	253	PREDICTED: ankyrin repeat-containing proteinAt5g02620 [Vitis vinifera]
DJ0055_c11344	IABW01011335	AT5G10730.1	0.006	37			NAD(P)-binding Rossmann-fold superfamily protein (.1)		no hit found		0
DJ0055_c11345	IABW01011336	AT1G07060.1	3e-05	44			unknown protein		XP_019225526	1e-27	82	PREDICTED: uncharacterized protein LOC109207098isoform X1 [Nicotiana attenuata]
DJ0055_c113458	IABW01112058	AT3G18090.1	4.6	28	NRPD2B		nuclear RNA polymerase D2B (.1)		no hit found		0
DJ0055_c11346	IABW01011337	AT5G56700.1	5e-10	61			FBD / Leucine Rich Repeat domains containing protein (.1)	Cm001097	XP_004246506	1e-25	112	PREDICTED: FBD-associated F-box protein At2g26860-like[Solanum lycopersicum]
DJ0055_c11347	IABW01011338	AT4G10130.1	3e-55	181			DNAJ heat shock N-terminal domain-containing protein (.1)	Cm001098	XP_010269135	3e-63	205	PREDICTED: DPH4 homolog [Nelumbo nucifera]
DJ0055_c11348	IABW01011339	AT4G26300.1	6e-97	307	EMB1027		embryo defective 1027, Arginyl-tRNA synthetase, class Ic (.1)	Cm001099	XP_019260547	e-104	327	PREDICTED: arginine--tRNA ligase,chloroplastic/mitochondrial-like isoform X2 [Nicotianaattenuata]
DJ0055_c11349	IABW01011340	AT5G57565.1	0.63	31			Protein kinase superfamily protein (.1.2.3.4.5)		OIW21764	1e-05	50	hypothetical protein TanjilG_10648 [Lupinusangustifolius]
DJ0055_c1135	IABW01001133	AT5G49930.1	0	639	EMB1441		embryo defective 1441, zinc knuckle (CCHC-type) family protein (.1)	Cm001100	XP_010649486	0	722	PREDICTED: nuclear export mediator factor Nemf isoformX1 [Vitis vinifera]
DJ0055_c11350	IABW01011341	AT5G14410.1	0.25	32			unknown protein		XP_010663073	4e-19	87	PREDICTED: uncharacterized protein LOC104882270[Vitis vinifera]
DJ0055_c11351	IABW01011342	AT3G48080.1	1e-26	110			alpha/beta-Hydrolases superfamily protein (.1)	Cm001101	NP_001307178	1e-43	163	protein EDS1 [Solanum lycopersicum]
DJ0055_c113517	IABW01112113	AT1G52700.1	5e-133	384			alpha/beta-Hydrolases superfamily protein (.1)	Cm001102	XP_002285335	e-151	433	PREDICTED: acyl-protein thioesterase 2 [Vitisvinifera]
DJ0055_c11352	IABW01011343	AT5G49030.1	5.2	28	OVA2		ovule abortion 2, tRNA synthetase class I (I, L, M and V) family protein (.1), tRNA synthetase class I (I, L, M and V) family protein (.2), tRNA synthetase class I (I, L, M and V) family protein (.3)		no hit found		0
DJ0055_c11353	IABW01011344	AT3G02440.1	5.6	28	TBL20		TRICHOME BIREFRINGENCE-LIKE 20 (.1)		no hit found		0
DJ0055_c11354	IABW01011345	AT4G19610.1	1e-112	347			nucleotide binding;nucleic acid binding;RNA binding (.1)	Cm001103	XP_010649344	e-120	372	PREDICTED: multiple RNA-binding domain-containingprotein 1 [Vitis vinifera]
DJ0055_c11355	IABW01011346	AT5G56450.1	5e-90	283	PM-ANT		Mitochondrial substrate carrier family protein (.1)	Cm001104	XP_019197090	e-123	173	PREDICTED: probable ADP,ATP carrier protein At5g56450[Ipomoea nil]
DJ0055_c11356	IABW01011347	AT3G28180.1	0	766	ATCSLC4, CSLC4, ATCSLC04		CELLULOSE-SYNTHASE LIKE C4, Cellulose-synthase-like C4 (.1)	Cm001105	XP_019452895	0	846	PREDICTED: xyloglucan glycosyltransferase 4-like[Lupinus angustifolius]
DJ0055_c11357	IABW01011348	AT1G09960.1	0	629	ATSUC4, SUC4, ATSUT4, SUT4		sucrose transporter 4 (.1)	Cm001106	XP_019265965	0	728	PREDICTED: sucrose transport protein SUC4-like[Nicotiana attenuata]
DJ0055_c11358	IABW01011349	AT2G17340.1	3.9	28			Uncharacterised conserved protein (UCP030210) (.1)		no hit found		0
DJ0055_c11359	IABW01011350	AT1G32130.1	3e-107	211	HNI9, ATIWS1		HIGH NITROGEN INSENSITIVE 9, ARABIDOPSIS THALIANA IWS1 \\(FROM YEAST INTERACTS WITH SPT6\\), Transcription elongation factor (TFIIS) family protein (.1), Transcription elongation factor (TFIIS) family protein (.2)	Cm001107	XP_019190915	0	356	PREDICTED: protein IWS1 homolog 1 [Ipomoea nil]
DJ0055_c113590	IABW01112178	AT5G56600.1	3e-55	189	PRF3, PFN3		profilin 3 (.1.2)	Cm001108	Q64LH2	1e-76	250	RecName: Full=Profilin-2; AltName: Full=Pollen allergenA0418; AltName: Allergen=Amb a 8
DJ0055_c1136	IABW01001134	AT4G18905.2	6e-154	456			Transducin/WD40 repeat-like superfamily protein (.1.2)	Cm001109	XP_010275566	0	649	PREDICTED: periodic tryptophan protein 1 homolog[Nelumbo nucifera]
DJ0055_c11360	IABW01011351	AT1G65540.1	5e-41	152			LETM1-like protein (.1)	Cm001110	XP_003635526	6e-50	171	PREDICTED: caltractin [Vitis vinifera]
DJ0055_c11361	IABW01011352	AT2G27760.1	2e-103	125	IPPT, ATIPT2		tRNAisopentenyltransferase 2 (.1)	Cm001111	XP_010260618	e-123	191	PREDICTED: tRNA dimethylallyltransferase 2 isoform X1[Nelumbo nucifera]
DJ0055_c11362	IABW01011353	AT2G26530.1	3e-13	70	AR781		Protein of unknown function (DUF1645) (.1), Protein of unknown function (DUF1645) (.2)	Cm001112	XP_019175367	2e-59	201	PREDICTED: uncharacterized protein LOC109170627[Ipomoea nil]
DJ0055_c11363	IABW01011354	AT1G65030.1	8e-26	107			Transducin/WD40 repeat-like superfamily protein (.1)	Cm001113	XP_002267244	6e-41	154	PREDICTED: p21-activated protein kinase-interactingprotein 1-like [Vitis vinifera]
DJ0055_c113632	IABW01112214	AT5G49850.1	0.56	28			Mannose-binding lectin superfamily protein (.1)		no hit found		0
DJ0055_c11364	IABW01011355	AT1G01710.1	7e-169	484			Acyl-CoA thioesterase family protein (.1)	Cm001114	XP_004229899	e-176	508	PREDICTED: uncharacterized protein LOC101252120[Solanum lycopersicum]
DJ0055_c11365	IABW01011356	AT4G22970.1	1.9	29	RSW4, AESP		RADIALLY SWOLLEN 4, homolog of separase (.1.2)		no hit found		0
DJ0055_c11366	IABW01011357	AT1G55170.1	5e-28	112			unknown protein	Cm001115	XP_019074361	e-107	324	PREDICTED: protein FLX-like 3 isoform X2 [Vitisvinifera]
DJ0055_c11367	IABW01011358	AT3G17750.1	1e-15	76			Protein kinase superfamily protein (.1)	Cm001116	XP_019079733	8e-15	77	PREDICTED: uncharacterized protein LOC100255903isoform X2 [Vitis vinifera]
DJ0055_c113678	IABW01112257	AT3G06390.1	1e-05	44			Uncharacterised protein family (UPF0497) (.1)	Cm001117	OIT04651	9e-20	87	casp-like protein in26 [Nicotiana attenuata]
DJ0055_c11368	IABW01011359	no hit	9999	0					OIT36137	0.0004	46	hypothetical protein A4A49_30938 [Nicotiana attenuata]
DJ0055_c11369	IABW01011360	AT1G24267.2	4e-14	70			Protein of unknown function (DUF1664) (.1), Protein of unknown function (DUF1664) (.2)	Cm001118	XP_002270179	2e-23	100	PREDICTED: uncharacterized protein LOC100248973[Vitis vinifera]
DJ0055_c1137	IABW01001135	AT5G40780.1	1e-148	432	LHT1, LTH1		lysine histidine transporter 1 (.1.2)	Cm001119	XP_004231799	e-180	517	PREDICTED: lysine histidine transporter 1 [Solanumlycopersicum]
DJ0055_c11370	IABW01011361	AT1G03770.2	1e-52	187	ATRING1B		ARABIDOPSIS THALIANA RING 1B, RING 1B (.1.2.3)	Cm001120	XP_010260273	e-121	371	PREDICTED: putative E3 ubiquitin-protein ligase RING1aisoform X2 [Nelumbo nucifera]
DJ0055_c11371	IABW01011362	AT4G08870.1	8.6	28	ARGAH2		arginine amidohydrolase 2, Arginase/deacetylase superfamily protein (.1.2)		no hit found		0
DJ0055_c11372	IABW01011363	AT3G54360.1	5e-78	257			zinc ion binding (.1)	Cm001121	GAV64543	2e-85	279	hypothetical protein CFOL_v3_08061 [Cephalotusfollicularis]
DJ0055_c11373	IABW01011364	AT4G26450.1	2e-30	124	WIP1		unknown protein	Cm001122	XP_019072817	3e-61	218	PREDICTED: uncharacterized protein At4g26450 isoformX2 [Vitis vinifera]
DJ0055_c113734	IABW01112309	AT2G27880.1	7.1	25	AGO5		ARGONAUTE 5, Argonaute family protein (.1)		no hit found		0
DJ0055_c11374	IABW01011365	AT1G31160.1	1e-64	206	HINT2 ,HINT 2		HISTIDINE TRIAD NUCLEOTIDE-BINDING 2 (.1)	Cm001123	OIT06234	9e-81	250	14 kda zinc-binding protein [Nicotiana attenuata]
DJ0055_c11375	IABW01011366	AT4G37110.1	2e-24	101			Zinc-finger domain of monoamine-oxidase A repressor R1 (.1)	Cm001124	XP_019445758	3e-28	110	PREDICTED: cell division cycle-associated 7-likeprotein [Lupinus angustifolius]
DJ0055_c11376	IABW01011367	AT5G28530.1	0.006	38	FRS10	FAR1	FAR1-related sequence 10 (.1)		XP_019155077	4e-14	52	PREDICTED: protein FAR1-RELATED SEQUENCE 5-like[Ipomoea nil]
DJ0055_c11377	IABW01011368	AT4G15475.1	3e-12	69			F-box/RNI-like superfamily protein (.1)	Cm001125	XP_019161455	6e-43	161	PREDICTED: F-box/LRR-repeat protein 4-like [Ipomoeanil]
DJ0055_c11378	IABW01011369	AT5G09320.1	3e-26	110	VPS9B		Vacuolar sorting protein 9 (VPS9) domain (.1)	Cm001126	XP_002272799	9e-84	262	PREDICTED: pentatricopeptide repeat-containing proteinAt1g62350 isoform X3 [Vitis vinifera]
DJ0055_c11379	IABW01011370	AT4G16146.1	8e-26	99			cAMP-regulated phosphoprotein 19-related protein (.1)	Cm001127	XP_002276228	6e-35	125	PREDICTED: uncharacterized protein LOC100255126[Vitis vinifera]
DJ0055_c1138	IABW01001136	AT5G12010.1	7e-58	192			unknown protein	Cm001128	XP_002281001	1e-60	202	PREDICTED: uncharacterized protein LOC100247440[Vitis vinifera]
DJ0055_c11380	IABW01011371	AT3G09210.1	3e-90	281	PTAC13		plastid transcriptionally active 13 (.1)	Cm001129	XP_002276763	e-110	337	PREDICTED: uncharacterized protein LOC100264906 [Vitisvinifera]
DJ0055_c113803	IABW01112368	AT3G43580.1	3.5	28			Beta-galactosidase related protein (.1)		no hit found		0
DJ0055_c11381	IABW01011372	no hit	9999	0					no hit found		0
DJ0055_c113810	IABW01112374	AT3G25620.2	1	28	ABCG21		ATP-binding cassette G21, ABC-2 type transporter family protein (.1.2)		no hit found		0
DJ0055_c11382	IABW01011373	AT3G04860.1	4e-67	214			Plant protein of unknown function (DUF868) (.1)	Cm001130	XP_010256015	3e-90	278	PREDICTED: uncharacterized protein LOC104596517[Nelumbo nucifera]
DJ0055_c11383	IABW01011374	AT1G79050.1	0.001	41			recA DNA recombination family protein (.1.2)		no hit found		0
DJ0055_c11384	IABW01011375	AT1G76050.2	1e-56	179			Pseudouridine synthase family protein (.1.2)	Cm001131	XP_003634352	4e-62	201	PREDICTED: RNA pseudouridine synthase 2,chloroplastic isoform X1 [Vitis vinifera]
DJ0055_c11385	IABW01011376	AT1G08280.1	1e-106	318			Glycosyltransferase family 29 (sialyltransferase) family protein (.1)	Cm001132	OIT07760	e-119	353	beta-1,6-galactosyltransferase galt29a [Nicotianaattenuata]
DJ0055_c11386	IABW01011377	AT1G60640.1	3e-11	62			unknown protein	Cm001133	XP_010279425	2e-43	119	PREDICTED: uncharacterized protein LOC104613343[Nelumbo nucifera]
DJ0055_c11387	IABW01011378	AT5G63990.1	2.1	29			Inositol monophosphatase family protein (.1.2)		no hit found		0
DJ0055_c113873	IABW01112430	AT1G42440.1	9.6	28			unknown protein		no hit found		0
DJ0055_c11388	IABW01011379	AT3G55630.3	7.5	27	ATDFD, FPGS3		folylpolyglutamate synthetase 3, DHFS-FPGS homolog D (.1.2.3)		no hit found		0
DJ0055_c11389	IABW01011380	AT5G08340.1	5e-92	286			Nucleotidylyl transferase superfamily protein (.1.2)	Cm001134	XP_004236855	e-102	297	PREDICTED: FAD synthetase 1, chloroplastic [Solanumlycopersicum]
DJ0055_c1139	IABW01001137	AT1G07710.1	2e-06	50			Ankyrin repeat family protein (.1)	Cm001135	OIW08601	2e-10	67	hypothetical protein TanjilG_03277 [Lupinusangustifolius]
DJ0055_c11390	IABW01011381	AT1G19300.1	2e-119	358	ATGATL1, GATL1, PARVUS, GLZ1		PARVUS, GAOLAOZHUANGREN 1, GALACTURONOSYLTRANSFERASE-LIKE 1, Nucleotide-diphospho-sugar transferases superfamily protein (.1)	Cm000913	XP_004238218	e-132	394	PREDICTED: probable galacturonosyltransferase-like 1[Solanum lycopersicum]
DJ0055_c11391	IABW01011382	AT1G11650.2	7e-05	44	ATRBP45B		RNA-binding (RRM/RBD/RNP motifs) family protein (.1), RNA-binding (RRM/RBD/RNP motifs) family protein (.2)		XP_010276065	0.0004	45	PREDICTED: polyadenylate-binding protein RBP45isoform X2 [Nelumbo nucifera]
DJ0055_c11392	IABW01011383	AT2G36630.1	3e-154	455			Sulfite exporter TauE/SafE family protein (.1)	Cm001136	OIT01443	0	613	hypothetical protein A4A49_60074 [Nicotiana attenuata]
DJ0055_c11393	IABW01011384	AT4G28570.1	9e-113	361			Long-chain fatty alcohol dehydrogenase family protein (.1)	Cm001137	XP_002272123	e-128	405	PREDICTED: long-chain-alcohol oxidase FAO2 [Vitisvinifera]
DJ0055_c11394	IABW01011385	AT2G47600.1	2e-40	146	ATMHX1, ATMHX		MAGNESIUM/PROTON EXCHANGER 1, magnesium/proton exchanger (.1)	Cm001138	GAV66956	5e-45	163	Na_Ca_ex domain-containing protein [Cephalotusfollicularis]
DJ0055_c11395	IABW01011386	AT5G43600.1	2e-79	251	ATAAH-2, UAH		ARABIDOPSIS THALIANA ALLANTOATE AMIDOHYDROLASE 2, ureidoglycolate amidohydrolase (.1)	Cm001139	XP_010522490	2e-78	253	PREDICTED: ureidoglycolate hydrolase [Tarenayahassleriana]
DJ0055_c11396	IABW01011387	AT1G09460.1	4e-36	137			Carbohydrate-binding X8 domain superfamily protein (.1)	Cm001140	XP_004230354	2e-75	186	PREDICTED: glucan endo-1,3-beta-glucosidase 4[Solanum lycopersicum]
DJ0055_c11397	IABW01011388	AT3G06190.1	6e-129	387	ATBPM2		BTB-POZ and MATH domain 2 (.1.2)	Cm001141	OIW12684	e-176	427	hypothetical protein TanjilG_24617 [Lupinus angustifolius]
DJ0055_c11398	IABW01011389	AT3G55370.3	1e-34	134	OBP3, AtDof3. 6	Dof	OBF-binding protein 3 (.1.2.3)	Cm001142	XP_002278642	3e-84	270	PREDICTED: dof zinc finger protein DOF3.6 isoform X1[Vitis vinifera]
DJ0055_c11399	IABW01011390	AT4G39200.1	9e-38	135			Ribosomal protein S25 family protein (.1.2)	Cm001143	XP_019448487	3e-63	207	PREDICTED: 40S ribosomal protein S25-4-like [Lupinusangustifolius]
DJ0055_c114	IABW01000114	AT3G02710.1	0	652			ARM repeat superfamily protein (.1)	Cm001144	XP_010270800	0	744	PREDICTED: beta-catenin-like protein 1 [Nelumbonucifera]
DJ0055_c1140	IABW01001138	AT3G08010.1	1e-84	270	ATAB2		RNA binding (.1)	Cm001145	XP_010695121	5e-97	305	PREDICTED: uncharacterized protein LOC104907821 [Betavulgaris subsp. vulgaris]
DJ0055_c11400	IABW01011391	AT2G46380.1	2e-79	265			Protein of unknown function (DUF3133) (.1)	Cm001146	OIW17216	e-106	343	hypothetical protein TanjilG_02505 [Lupinus angustifolius]
DJ0055_c11401	IABW01011392	AT1G68570.1	3e-09	53			Major facilitator superfamily protein (.1)	Cm001147	OIV97389	7e-10	53	hypothetical protein TanjilG_17573 [Lupinusangustifolius]
DJ0055_c11402	IABW01011393	AT1G50840.1	7e-65	127	PolIA, POLGAMMA2		polymerase I A, polymerase gamma 2 (.1)	Cm001148	XP_019193613	1e-69	149	PREDICTED: DNA polymerase I B,chloroplastic/mitochondrial-like [Ipomoea nil]
DJ0055_c11403	IABW01011394	AT3G18770.1	1.3	30			Autophagy-related protein 13 (.1)		no hit found		0
DJ0055_c11404	IABW01011395	AT1G19970.1	5.4	28			ER lumen protein retaining receptor family protein (.1)		XP_002276758	9e-07	54	PREDICTED: plant UBX domain-containing protein 8[Vitis vinifera]
DJ0055_c11405	IABW01011396	AT5G17010.1	0	610			Major facilitator superfamily protein (.1.2.3.4)	Cm001149	XP_019199738	0	753	PREDICTED: D-xylose-proton symporter-like 2 [Ipomoeanil]
DJ0055_c11406	IABW01011397	AT4G14930.1	8e-28	106			Survival protein SurE-like phosphatase/nucleotidase (.1)	Cm001150	XP_019225648	1e-26	106	PREDICTED: uncharacterized protein LOC109207220isoform X2 [Nicotiana attenuata]
DJ0055_c11407	IABW01011398	AT2G34040.1	6e-90	284			Apoptosis inhibitory protein 5 (API5) (.1), Apoptosis inhibitory protein 5 (API5) (.2)	Cm001151	XP_019445696	e-102	319	PREDICTED: apoptosis inhibitor 5-like protein API5[Lupinus angustifolius]
DJ0055_c11408	IABW01011399	AT5G61770.2	1e-179	509	PPAN		PETER PAN-like protein (.1.2.3)	Cm001152	GAV66948	0	523	Brix domain-containing protein [Cephalotus follicularis]
DJ0055_c11409	IABW01011400	AT5G14170.1	0.37	29	CHC1		SWIB/MDM2 domain superfamily protein (.1)		no hit found		0
DJ0055_c1141	IABW01001139	AT4G26000.1	1e-130	395	PEP		PEPPER, RNA-binding KH domain-containing protein (.1)	Cm001153	XP_002264417	e-175	511	PREDICTED: RNA-binding KH domain-containing proteinPEPPER [Vitis vinifera]
DJ0055_c11410	IABW01011401	AT4G30210.1	0	782	AR2, ATR2		P450 reductase 2 (.1.2)	Cm001154	XP_002270732	0	874	PREDICTED: NADPH--cytochrome P450 reductase [Vitisvinifera]
DJ0055_c11411	IABW01011402	AT2G19070.1	1e-167	484	SHT		spermidine hydroxycinnamoyl transferase (.1)	Cm001155	XP_002269790	e-178	515	PREDICTED: spermidine hydroxycinnamoyl transferase[Vitis vinifera]
DJ0055_c11412	IABW01011403	AT2G39210.1	2e-58	199			Major facilitator superfamily protein (.1)	Cm001156	XP_002272074	1e-60	208	PREDICTED: protein NUCLEAR FUSION DEFECTIVE 4 [Vitisvinifera]
DJ0055_c11413	IABW01011404	AT1G11380.1	4e-80	249			PLAC8 family protein (.1)	Cm000097	XP_003635067	1e-96	298	PREDICTED: uncharacterized protein LOC100246768[Vitis vinifera]
DJ0055_c11414	IABW01011405	AT5G12950.1	4e-94	304			Putative glycosyl hydrolase of unknown function (DUF1680) (.1)	Cm001157	XP_002285548	e-125	391	PREDICTED: uncharacterized protein LOC100246702 [Vitisvinifera]
DJ0055_c11415	IABW01011406	AT3G56200.1	7e-167	483			Transmembrane amino acid transporter family protein (.1)	Cm001158	XP_002278665	0	601	PREDICTED: sodium-coupled neutral amino acidtransporter 5 [Vitis vinifera]
DJ0055_c11416	IABW01011407	AT5G44680.1	1e-114	351			DNA glycosylase superfamily protein (.1)	Cm001159	OIT38279	e-149	446	hypothetical protein A4A49_22784 [Nicotiana attenuata]
DJ0055_c11417	IABW01011408	AT4G35710.1	4e-10	60			Arabidopsis protein of unknown function (DUF241) (.1)	Cm001160	OIT28718	9e-24	95	hypothetical protein A4A49_22296 [Nicotiana attenuata]
DJ0055_c11418	IABW01011409	AT1G52990.1	3.6	29			thioredoxin family protein (.1)		no hit found		0
DJ0055_c11419	IABW01011410	AT5G16510.1	1.4	31	RGP5		reversibly glycosylated protein 5, reversibly glycosylated polypeptide 5, Alpha-1,4-glucan-protein synthase family protein (.1.2)		JAU78553	5e-05	47	hypothetical protein MP_TR7893_c11_g1_i1_g.23655[Noccaea caerulescens]
DJ0055_c1142	IABW01001140	AT3G51850.1	0	942	CPK13		calcium-dependent protein kinase 13 (.1)	Cm001161	OIT20677	0	933	calcium-dependent protein kinase 13 [Nicotiana attenuata]
DJ0055_c11420	IABW01011411	AT5G27660.1	0.038	38			Trypsin family protein with PDZ domain (.1)		no hit found		0
DJ0055_c11421	IABW01011412	AT3G49601.1	1e-44	171			unknown protein	Cm001048	XP_010648475	e-108	362	PREDICTED: protein starmaker [Vitis vinifera]
DJ0055_c11422	IABW01011413	AT5G49680.2	2.1	30	KIP		KINKY POLLEN, Golgi-body localisation protein domain ;RNA pol II promoter Fmp27 protein domain (.2)		no hit found		0
DJ0055_c11423	IABW01011414	AT3G25470.1	2e-132	385			bacterial hemolysin-related (.1)	Cm001162	XP_002271057	e-154	445	PREDICTED: uncharacterized protein LOC100254915 [Vitisvinifera]
DJ0055_c11424	IABW01011415	AT3G55570.1	7.8	26			unknown protein		no hit found		0
DJ0055_c11425	IABW01011416	AT3G04620.1	1e-49	172	DAN1		D NUCLDUO1-ACTIVATEEIC ACID BINDING PROTEIN 1, Alba DNA/RNA-binding protein (.1)	Cm001163	XP_010463944	3e-49	174	PREDICTED: uncharacterized protein At2g34160 [Camelinasativa]
DJ0055_c11426	IABW01011417	AT4G21550.1	8e-22	99	HSI2-L2, VAL3	B3	VP1/ABI3-like 3 (.1)	Cm001164	XP_010327145	2e-66	222	PREDICTED: B3 domain-containing protein Os07g0563300isoform X3 [Solanum lycopersicum]
DJ0055_c11427	IABW01011418	AT2G23180.1	3e-118	285	CYP96A1		cytochrome P450, family 96, subfamily A, polypeptide 1, cytochrome P450, family 96, subfamily A, polypeptide 1 (.1)	Cm000656	XP_004249316	e-137	325	PREDICTED: alkane hydroxylase MAH1-like [Solanumlycopersicum]
DJ0055_c11428	IABW01011419	AT3G20490.1	2e-19	68			unknown protein	Cm001165	GAV72931	1e-41	65	hypothetical protein CFOL_v3_16419 [Cephalotusfollicularis]
DJ0055_c11429	IABW01011420	AT5G42720.1	5e-121	236			Glycosyl hydrolase family 17 protein (.1)	Cm001166	XP_004238250	e-137	270	PREDICTED: glucan endo-1,3-beta-glucosidase 7[Solanum lycopersicum]
DJ0055_c1143	IABW01001141	AT5G22540.1	5e-17	82			Plant protein of unknown function (DUF247) (.1)	Cm001167	XP_019054006	1e-27	117	PREDICTED: UPF0481 protein At3g47200-like [Nelumbonucifera]
DJ0055_c11430	IABW01011421	AT1G07680.1	2.7	24			unknown protein		no hit found		0
DJ0055_c11431	IABW01011422	no hit	9999	0					JAU58182	2e-11	65	hypothetical protein LE_TR508_c0_g1_i1_g.1368, partial[Noccaea caerulescens]
DJ0055_c11432	IABW01011423	AT2G32450.1	0	501			Calcium-binding tetratricopeptide family protein (.1)	Cm000306	XP_004238320	0	580	PREDICTED: uncharacterized TPR repeat-containingprotein At1g05150-like [Solanum lycopersicum]
DJ0055_c11433	IABW01011424	AT4G38840.1	1e-27	108			SAUR-like auxin-responsive protein family (.1)	Cm001168	XP_002276412	9e-30	118	PREDICTED: auxin-responsive protein SAUR21 isoform X2[Vitis vinifera]
DJ0055_c11434	IABW01011425	AT4G37480.1	2e-12	67			Chaperone DnaJ-domain superfamily protein (.1)	Cm001169	XP_019067746	6e-14	75	PREDICTED: uncharacterized protein LOC101244737isoform X2 [Solanum lycopersicum]
DJ0055_c11435	IABW01011426	AT5G13190.1	3e-17	75	AtGILP		GSH-induced LITAF domain protein, unknown protein	Cm001170	XP_004228438	8e-32	117	PREDICTED: uncharacterized protein LOC101266147[Solanum lycopersicum]
DJ0055_c11436	IABW01011427	AT5G24318.1	8e-149	440			O-Glycosyl hydrolases family 17 protein (.1.2)	Cm001171	XP_002283647	0	549	PREDICTED: glucan endo-1,3-beta-glucosidase [Vitisvinifera]
DJ0055_c11437	IABW01011428	AT3G22320.1	2e-112	330	RPB5A, NRPD5, NRPB5, ATRPABC24.3		RNA POLYMERASE II FIFTH LARGEST SUBUNIT, A, Eukaryotic rpb5 RNA polymerase subunit family protein (.1)	Cm001172	XP_002284107	e-117	346	PREDICTED: DNA-directed RNA polymerases II and IVsubunit 5A [Vitis vinifera]
DJ0055_c11438	IABW01011429	AT1G18800.1	2e-93	283	NRP2		NAP1-related protein 2 (.1)	Cm001173	XP_010695710	e-126	370	PREDICTED: NAP1-related protein 2 isoform X2 [Betavulgaris subsp. vulgaris]
DJ0055_c11439	IABW01011430	AT2G26640.1	2e-119	243	KCS11		3-ketoacyl-CoA synthase 11 (.1)	Cm000968	XP_002280864	e-133	269	PREDICTED: 3-ketoacyl-CoA synthase 2 [Vitisvinifera]
DJ0055_c1144	IABW01001142	AT1G75780.1	0	836	TUB1		tubulin beta-1 chain (.1)	Cm001174	XP_004241186	0	868	PREDICTED: tubulin beta chain [Solanum lycopersicum]
DJ0055_c11440	IABW01011431	no hit	9999	0					no hit found		0
DJ0055_c11441	IABW01011432	AT1G17720.1	0	568	ATBBETA, ATB BETA		Protein phosphatase 2A, regulatory subunit PR55 (.1.2)	Cm001175	XP_019239554	0	581	PREDICTED: serine/threonine protein phosphatase 2A 55kDa regulatory subunit B beta isoform isoform X2[Nicotiana attenuata]
DJ0055_c11442	IABW01011433	AT3G57950.1	3e-29	112			unknown protein	Cm001176	OIT04362	3e-65	211	hypothetical protein A4A49_20546 [Nicotiana attenuata]
DJ0055_c11443	IABW01011434	AT5G50530.1	2e-40	112			CBS / octicosapeptide/Phox/Bemp1 (PB1) domains-containing protein (.1)	Cm001177	GAV74262	1e-58	135	PB1 domain-containing protein/CBS domain-containingprotein [Cephalotus follicularis]
DJ0055_c114430	IABW01112968	AT3G60270.1	2e-29	113			Cupredoxin superfamily protein (.1)	Cm001178	XP_019173189	9e-62	202	PREDICTED: mavicyanin-like [Ipomoea nil]
DJ0055_c11444	IABW01011435	AT1G17220.1	2e-116	367	FUG1		fu-gaeri1, Translation initiation factor 2, small GTP-binding protein (.1)	Cm001179	OIT00266	e-114	363	translation initiation factor if-2, chloroplastic[Nicotiana attenuata]
DJ0055_c11445	IABW01011436	AT5G49610.1	3e-88	248			F-box family protein (.1)	Cm001180	XP_004252932	1e-97	258	PREDICTED: F-box protein At5g49610 [Solanumlycopersicum]
DJ0055_c11446	IABW01011437	AT1G12060.1	4e-15	74	ATBAG5		BCL-2-associated athanogene 5 (.1)	Cm001181	OIT39278	1e-48	176	bag family molecular chaperone regulator 5, mitochondrial[Nicotiana attenuata]
DJ0055_c11447	IABW01011438	AT3G48260.1	3e-22	100	WNK3		with no lysine (K) kinase 3 (.1)	Cm001182	OIT31671	2e-52	194	putative serinethreonine-protein kinase wnk2 [Nicotianaattenuata]
DJ0055_c11448	IABW01011439	AT1G15520.1	6e-26	109	ATABCG40, ABCG40, PDR12, ATPDR12		Arabidopsis thaliana ATP-binding cassette G40, ATP-binding cassette G40, pleiotropic drug resistance 12 (.1)	Cm001183	XP_004239864	1e-37	148	PREDICTED: pleiotropic drug resistance protein1-like [Solanum lycopersicum]
DJ0055_c11449	IABW01011440	AT4G14746.1	6e-12	65			unknown protein	Cm001184	XP_010654920	2e-43	159	PREDICTED: uncharacterized protein LOC104880305[Vitis vinifera]
DJ0055_c1145	IABW01001143	AT4G13195.1	0.005	35	CLE44		CLAVATA3/ESR-RELATED 44 (.1)		OIT20345	2e-07	51	hypothetical protein A4A49_38470 [Nicotiana attenuata]
DJ0055_c11450	IABW01011441	AT5G16950.1	0.12	32			unknown protein		XP_010556609	0.0004	44	PREDICTED: uncharacterized protein LOC104825885isoform X3 [Tarenaya hassleriana]
DJ0055_c11451	IABW01011442	AT3G48670.1	7e-160	321	RDM12, IDN2		RNA-DIRECTED DNA METHYLATION 12, INVOLVED IN DE NOVO 2, XH/XS domain-containing protein (.1.2)	Cm001185	OIT03202	0	379	protein involved in de novo 2 [Nicotiana attenuata]
DJ0055_c11452	IABW01011443	AT5G35735.1	9e-80	262			Auxin-responsive family protein (.1)	Cm001186	XP_004243538	5e-91	295	PREDICTED: cytochrome b561 and DOMON domain-containingprotein At5g47530 [Solanum lycopersicum]
DJ0055_c11453	IABW01011444	AT5G46800.1	6e-143	416	BOU		A BOUT DE SOUFFLE, Mitochondrial substrate carrier family protein (.1)	Cm001187	XP_019161945	e-172	492	PREDICTED: mitochondrial carnitine/acylcarnitinecarrier-like protein [Ipomoea nil]
DJ0055_c11454	IABW01011445	AT5G65660.1	2e-14	69			hydroxyproline-rich glycoprotein family protein (.1)	Cm001188	XP_003632481	7e-43	149	PREDICTED: uncharacterized protein At5g65660 [Vitisvinifera]
DJ0055_c11455	IABW01011446	AT5G07670.1	2e-92	288			RNI-like superfamily protein (.1)	Cm001189	OIT36094	e-139	412	f-box protein [Nicotiana attenuata]
DJ0055_c11456	IABW01011447	AT5G55960.1	1e-176	514			unknown protein	Cm001190	XP_010443236	e-167	493	PREDICTED: transmembrane protein 245-like [Camelinasativa]
DJ0055_c11457	IABW01011448	AT4G00980.1	9e-10	56			zinc knuckle (CCHC-type) family protein (.1)	Cm001191	XP_010507468	1e-48	158	PREDICTED: uncharacterized protein LOC104784097[Camelina sativa]
DJ0055_c11458	IABW01011449	AT2G46620.1	2e-87	276			P-loop containing nucleoside triphosphate hydrolases superfamily protein (.1)	Cm001192	XP_002262724	e-113	347	PREDICTED: AAA-ATPase At2g46620 [Vitis vinifera]
DJ0055_c11459	IABW01011450	AT2G40316.1	0.83	31			unknown protein		no hit found		0
DJ0055_c1146	IABW01001144	AT5G18600.1	2e-51	166			Thioredoxin superfamily protein (.1)	Cm001193	Q8L8Z8	5e-48	160	RecName: Full=Monothiol glutaredoxin-S2; Short=AtGrxS2;AltName: Full=Protein ROXY 10
DJ0055_c11460	IABW01011451	AT1G04980.1	0.003	39	ATPDI10, ATPDIL2-2		ARABIDOPSIS THALIANA PROTEIN DISULFIDE ISOMERASE 10, PDI-like 2-2 (.1)		XP_010528183	0.0006	45	PREDICTED: transcription factor GTE8 [Tarenayahassleriana]
DJ0055_c11461	IABW01011452	AT1G76460.1	1.4	30			RNA-binding (RRM/RBD/RNP motifs) family protein (.1)		no hit found		0
DJ0055_c11462	IABW01011453	AT1G12760.1	1e-107	333			Zinc finger, C3HC4 type (RING finger) family protein (.1), Zinc finger, C3HC4 type (RING finger) family protein (.2)	Cm001194	XP_003631422	0	545	PREDICTED: E3 ubiquitin-protein ligase At1g12760isoform X2 [Vitis vinifera]
DJ0055_c11463	IABW01011454	AT5G22370.1	4e-176	499	QQT1, EMB1705		QUATRE-QUART 1, EMBRYO DEFECTIVE 1705, P-loop containing nucleoside triphosphate hydrolases superfamily protein (.1.2)	Cm001195	XP_019252094	0	547	PREDICTED: GPN-loop GTPase 2 [Nicotiana attenuata]
DJ0055_c11464	IABW01011455	AT5G40510.1	2.6	29			Sucrase/ferredoxin-like family protein (.1)		no hit found		0
DJ0055_c11465	IABW01011456	AT4G35270.1	7.8	28	NLP2	Nin-like	Plant regulator RWP-RK family protein (.1)		XP_019168928	0.001	44	PREDICTED: protein DOWNY MILDEW RESISTANCE 6-like[Ipomoea nil]
DJ0055_c11466	IABW01011457	AT3G23880.1	2e-22	97			F-box and associated interaction domains-containing protein (.1)	Cm001196	OIT27853	2e-31	128	f-boxkelch-repeat protein [Nicotiana attenuata]
DJ0055_c114660	IABW01113197	AT3G18040.1	4e-113	345	ATMPK9		MAP kinase 9 (.1.2)	Cm001197	XP_004241638	e-132	397	PREDICTED: mitogen-activated protein kinase 9 isoformX2 [Solanum lycopersicum]
DJ0055_c11467	IABW01011458	AT1G05010.1	7e-170	483	ACO4, EAT1, EFE		ethylene forming enzyme, ethylene-forming enzyme (.1)	Cm001198	OIT00518	0	547	1-aminocyclopropane-1-carboxylate oxidase 4 [Nicotianaattenuata]
DJ0055_c11468	IABW01011459	AT3G02030.1	1.2	25			transferases, transferring acyl groups other than amino-acyl groups;acyltransferases (.1)		no hit found		0
DJ0055_c11469	IABW01011460	AT1G44224.1	1.2	30			ECA1 gametogenesis related family protein (.1)		XP_019073993	5e-24	99	PREDICTED: proline-rich receptor-like protein kinasePERK2 [Vitis vinifera]
DJ0055_c1147	IABW01001145	AT1G76970.1	4e-94	266			Target of Myb protein 1 (.1)	Cm001199	XP_010260421	2e-97	277	PREDICTED: target of Myb protein 1 [Nelumbonucifera]
DJ0055_c11470	IABW01011461	AT3G61590.1	1e-142	418	HWS, HS		HAWAIIAN SKIRT, Galactose oxidase/kelch repeat superfamily protein (.1.2)	Cm001200	OIT07390	e-176	506	f-boxkelch-repeat protein [Nicotiana attenuata]
DJ0055_c11471	IABW01011462	AT3G54170.1	7e-95	293	ATFIP37		FKBP12 interacting protein 37 (.1)	Cm001201	XP_002281490	e-131	357	PREDICTED: FKBP12-interacting protein of 37 kDaisoform X1 [Vitis vinifera]
DJ0055_c11472	IABW01011463	AT1G22680.1	6e-21	88			unknown protein	Cm000752	XP_004241828	5e-28	112	PREDICTED: uncharacterized protein LOC101251995[Solanum lycopersicum]
DJ0055_c11473	IABW01011464	AT1G25450.1	0	623	KCS5, CER60		ECERIFERUM 60, 3-ketoacyl-CoA synthase 5 (.1)	Cm001202	ABA01490	0	620	3-ketoacyl-CoA synthase [Gossypium hirsutum]
DJ0055_c11474	IABW01011465	AT5G51060.1	9.7	28	ATRBOHC, RHD2		ROOT HAIR DEFECTIVE 2, A. THALIANA RESPIRATORY BURST OXIDASE HOMOLOG C, NADPH/respiratory burst oxidase protein D (.1)		no hit found		0
DJ0055_c11475	IABW01011466	AT5G42500.1	2e-06	48			Disease resistance-responsive (dirigent-like protein) family protein (.1)	Cm001203	XP_010266178	1e-88	271	PREDICTED: dirigent protein 19-like [Nelumbonucifera]
DJ0055_c11476	IABW01011467	AT2G03667.1	0.021	35			Asparagine synthase family protein (.1)		no hit found		0
DJ0055_c11477	IABW01011468	AT4G17880.1	1e-75	251	bHLH004, MYC4	bHLH	Basic helix-loop-helix (bHLH) DNA-binding family protein (.1)	Cm001204	XP_002280253	2e-82	276	PREDICTED: transcription factor MYC2 [Vitis vinifera]
DJ0055_c11478	IABW01011469	AT3G06200.1	3e-36	135			P-loop containing nucleoside triphosphate hydrolases superfamily protein (.1)	Cm001205	XP_019426116	2e-62	135	PREDICTED: guanylate kinase 3, chloroplastic[Lupinus angustifolius]
DJ0055_c11479	IABW01011470	AT2G20280.1	3e-152	443		C3H	Zinc finger C-x8-C-x5-C-x3-H type family protein (.1)	Cm001206	XP_010253470	0	594	PREDICTED: zinc finger CCCH domain-containing protein11 [Nelumbo nucifera]
DJ0055_c1148	IABW01001146	AT1G71710.1	2e-134	409			DNAse I-like superfamily protein (.1.2)	Cm001207	XP_010665085	e-159	477	PREDICTED: type IV inositol polyphosphate5-phosphatase 3 isoform X5 [Vitis vinifera]
DJ0055_c11480	IABW01011471	AT1G34300.1	1e-76	260			lectin protein kinase family protein (.1)	Cm001208	OIW21183	e-164	480	hypothetical protein TanjilG_30541 [Lupinus angustifolius]
DJ0055_c11481	IABW01011472	AT4G28570.1	7.6	27			Long-chain fatty alcohol dehydrogenase family protein (.1)		XP_019246370	0.0002	44	PREDICTED: uncharacterized protein LOC109226020[Nicotiana attenuata]
DJ0055_c11482	IABW01011473	no hit	9999	0					XP_019170960	1e-05	50	PREDICTED: protein FAR1-RELATED SEQUENCE 5-like[Ipomoea nil]
DJ0055_c11483	IABW01011474	AT3G20390.1	0.98	31			endoribonuclease L-PSP family protein (.1)		no hit found		0
DJ0055_c11484	IABW01011475	AT1G26960.1	4.4	27	ATHB23	HD-ZIP	homeobox protein 23 (.1)		no hit found		0
DJ0055_c11485	IABW01011476	AT1G01490.1	5e-10	56			Heavy metal transport/detoxification superfamily protein (.1.2)	Cm001209	XP_010261350	4e-14	66	PREDICTED: FK506-binding protein 4-like [Nelumbonucifera]
DJ0055_c11486	IABW01011477	no hit	9999	0					no hit found		0
DJ0055_c11487	IABW01011478	AT1G15520.1	8e-103	331	ATABCG40, ABCG40, PDR12, ATPDR12		Arabidopsis thaliana ATP-binding cassette G40, ATP-binding cassette G40, pleiotropic drug resistance 12 (.1)	Cm001210	XP_004247841	e-119	380	PREDICTED: pleiotropic drug resistance protein 1[Solanum lycopersicum]
DJ0055_c11488	IABW01011479	AT1G45110.1	2e-152	442			Tetrapyrrole (Corrin/Porphyrin) Methylases (.1)	Cm001211	XP_002281008	e-162	470	PREDICTED: uncharacterized protein LOC100262613 [Vitisvinifera]
DJ0055_c11489	IABW01011480	AT3G10240.1	3e-10	62			F-box and associated interaction domains-containing protein (.1)	Cm001212	OIT29699	2e-36	144	f-box protein [Nicotiana attenuata]
DJ0055_c1149	IABW01001147	AT2G03770.1	3e-122	361			P-loop containing nucleoside triphosphate hydrolases superfamily protein (.1)	Cm001213	XP_002267209	e-164	473	PREDICTED: cytosolic sulfotransferase 12 [Vitisvinifera]
DJ0055_c11490	IABW01011481	AT3G48430.1	1e-05	46	JMJ12, REF6	C2H2	Jumonji domain-containing protein 12, relative of early flowering 6 (.1)	Cm001214	OIT04740	0.0002	47	lysine-specific demethylase ref6 [Nicotiana attenuata]
DJ0055_c11491	IABW01011482	AT5G06560.1	2e-120	373			Protein of unknown function, DUF593 (.1)	Cm001215	OIT34517	e-176	521	myosin-binding protein 7 [Nicotiana attenuata]
DJ0055_c11492	IABW01011483	AT2G38280.1	2e-113	351	ATAMPD, FAC1		EMBRYONIC FACTOR1, ADENOSINE 5'-MONOPHOSPHATE DEAMINASE, AMP deaminase, putative / myoadenylate deaminase, putative (.1.2)	Cm001216	XP_004246317	e-114	357	PREDICTED: AMP deaminase isoform X2 [Solanumlycopersicum]
DJ0055_c11493	IABW01011484	AT1G06530.1	4e-06	48	PMD2		peroxisomal and mitochondrial division factor 2, Tropomyosin-related (.1)	Cm001217	OIT00222	2e-25	108	peroxisomal and mitochondrial division factor 2[Nicotiana attenuata]
DJ0055_c11494	IABW01011485	AT4G35640.1	2e-108	325	ATSERAT3;2		serine acetyltransferase 3;2 (.1)	Cm001218	XP_019182729	e-130	385	PREDICTED: serine acetyltransferase 2-like [Ipomoeanil]
DJ0055_c11495	IABW01011486	AT5G46640.1	2.3	28			AT hook motif DNA-binding family protein (.1)		XP_019155859	8e-06	36	PREDICTED: AT-hook motif nuclear-localized protein 8[Ipomoea nil]
DJ0055_c11496	IABW01011487	AT3G58610.1	3.4	29			ketol-acid reductoisomerase (.1.2.3)		no hit found		0
DJ0055_c11497	IABW01011488	AT3G61220.2	1e-16	71	SDR1		short-chain dehydrogenase/reductase 1, NAD(P)-binding Rossmann-fold superfamily protein (.1), NAD(P)-binding Rossmann-fold superfamily protein (.2)	Cm001219	GAV76472	5e-18	75	adh_short domain-containing protein, partial [Cephalotusfollicularis]
DJ0055_c11498	IABW01011489	AT3G09920.1	0	1085	PIP5K9		phosphatidyl inositol monophosphate 5 kinase (.1.2.3)	Cm001220	XP_019156246	0	1215	PREDICTED: phosphatidylinositol 4-phosphate 5-kinase 9[Ipomoea nil]
DJ0055_c114985	IABW01113519	AT2G31090.1	1e-11	58			unknown protein	Cm001221	XP_019251909	2e-43	144	PREDICTED: uncharacterized protein LOC109230895[Nicotiana attenuata]
DJ0055_c11499	IABW01011490	AT1G10700.1	0.005	37	PRS3		phosphoribosyl pyrophosphate (PRPP) synthase 3 (.1)		XP_019163286	1e-16	81	PREDICTED: ribose-phosphate pyrophosphokinase 4[Ipomoea nil]
DJ0055_c115	IABW01000115	AT2G22870.1	7e-105	317	EMB2001		embryo defective 2001, P-loop containing nucleoside triphosphate hydrolases superfamily protein (.1)	Cm001222	XP_010647075	e-121	363	PREDICTED: GTP-binding protein At2g22870-like [Vitisvinifera]
DJ0055_c1150	IABW01001148	AT4G23410.1	1e-100	303	TET5		tetraspanin5 (.1)	Cm001223	XP_004237551	e-151	436	PREDICTED: tetraspanin-6 [Solanum lycopersicum]
DJ0055_c11500	IABW01011491	AT4G26780.1	4e-59	198	MGE2, AR192		mitochondrial GrpE 2, Co-chaperone GrpE family protein (.1)	Cm001224	XP_010536689	3e-63	190	PREDICTED: uncharacterized protein LOC104811631isoform X2 [Tarenaya hassleriana]
DJ0055_c11501	IABW01011492	AT3G59580.1	4e-07	42	NLP9	Nin-like	Plant regulator RWP-RK family protein (.1.2)	Cm001225	XP_010692542	2e-07	42	PREDICTED: protein NLP4 [Beta vulgaris subsp.vulgaris]
DJ0055_c11502	IABW01011493	AT5G63140.1	6e-169	489	ATPAP29, PAP29		purple acid phosphatase 29 (.1)	Cm001226	OIT40293	0	569	putative inactive purple acid phosphatase 29 [Nicotianaattenuata]
DJ0055_c11503	IABW01011494	AT2G37310.1	0.94	28			Pentatricopeptide repeat (PPR) superfamily protein (.1)		no hit found		0
DJ0055_c11504	IABW01011495	AT3G20730.1	0.44	32			Tetratricopeptide repeat (TPR)-like superfamily protein (.1)		no hit found		0
DJ0055_c11505	IABW01011496	no hit	9999	0					no hit found		0
DJ0055_c11506	IABW01011497	AT3G42180.1	3.5	29			Exostosin family protein (.1.3)		no hit found		0
DJ0055_c11507	IABW01011498	AT5G04870.1	0	539	AK1, ATCPK1, CPK1		calcium dependent protein kinase 1 (.1)	Cm001227	XP_004249931	0	539	PREDICTED: calcium-dependent protein kinase 1 [Solanumlycopersicum]
DJ0055_c115070	IABW01113604	AT2G24960.1	2e-07	53			unknown protein	Cm001228	XP_010690561	2e-27	114	PREDICTED: uncharacterized protein LOC104904075[Beta vulgaris subsp. vulgaris]
DJ0055_c115071	IABW01113605	AT1G77700.1	4e-102	307			Pathogenesis-related thaumatin superfamily protein (.1)	Cm001229	XP_019182082	e-115	342	PREDICTED: pathogenesis-related protein 5 isoform X2[Ipomoea nil]
DJ0055_c11508	IABW01011499	AT1G61680.1	4e-24	104	ATTPS14		terpene synthase 14 (.1.2)	Cm001230	AIO10968	1e-48	110	TPS05 [Liquidambar formosana]
DJ0055_c11509	IABW01011500	AT4G37660.1	3e-31	98			Ribosomal protein L12/ ATP-dependent Clp protease adaptor protein ClpS family protein (.1)	Cm001231	XP_010272847	1e-45	116	PREDICTED: uncharacterized protein LOC104608515[Nelumbo nucifera]
DJ0055_c1151	IABW01001149	AT4G27650.1	0	619	PEL1		PELOTA, Eukaryotic release factor 1 (eRF1) family protein (.1)	Cm000470	OIT26904	0	646	protein pelota 1 [Nicotiana attenuata]
DJ0055_c11510	IABW01011501	AT5G12890.1	2.6	29			UDP-Glycosyltransferase superfamily protein (.1)		no hit found		0
DJ0055_c11511	IABW01011502	AT5G37830.1	4e-130	404	OXP1		oxoprolinase 1 (.1)	Cm001232	GAV65993	e-144	444	Hydantoinase_A domain-containing protein/Hydantoinase_Bdomain-containing protein/Hydant_A_N domain-containingprotein [Cephalotus follicularis]
DJ0055_c11512	IABW01011503	AT5G05000.2	7e-134	389	ATTOC34, OEP34, TOC34		ARABIDOPSIS THALIANA TRANSLOCON AT THE OUTER ENVELOPE MEMBRANE OF CHLOROPLASTS 34, translocon at the outer envelope membrane of chloroplasts 34 (.1.2.3)	Cm001233	XP_004235208	e-154	445	PREDICTED: uncharacterized protein LOC101248855[Solanum lycopersicum]
DJ0055_c11514	IABW01011504	AT3G06860.1	2.2	31	ATMFP2, ATMPF2, MFP2		multifunctional protein 2 (.1)		no hit found		0
DJ0055_c11515	IABW01011505	ATMG00090.1	0	693	ATMG00090.1, RPS3		structural constituent of ribosome;protein binding (.1)	Cm001234	YP_009316386	0	944	ribosomal protein S3 (mitochondrion) [Castillejaparamensis]
DJ0055_c11516	IABW01011506	AT5G63930.1	0.85	30			Leucine-rich repeat protein kinase family protein (.1)		no hit found		0
DJ0055_c11517	IABW01011507	AT5G47680.1	7e-96	294	AtTRM, TRM10		tRNA modification 10, unknown protein	Cm001235	XP_010252782	e-142	416	PREDICTED: tRNA (guanine(9)-N1)-methyltransferase[Nelumbo nucifera]
DJ0055_c11518	IABW01011508	AT1G17260.1	6.9	27	AHA10		autoinhibited H\\(+\\)-ATPase isoform 10, autoinhibited H(+)-ATPase isoform 10 (.1)		no hit found		0
DJ0055_c11519	IABW01011509	AT1G47710.1	2e-117	353			Serine protease inhibitor (SERPIN) family protein (.1)	Cm001236	XP_004238194	e-143	423	PREDICTED: serpin-ZX-like isoform X1 [Solanumlycopersicum]
DJ0055_c1152	IABW01001150	AT3G52105.1	7e-16	74			unknown protein	Cm001237	XP_010324427	3e-23	99	PREDICTED: uncharacterized protein LOC104648574[Solanum lycopersicum]
DJ0055_c11520	IABW01011510	AT3G25810.1	7e-141	427			Terpenoid cyclases/Protein prenyltransferases superfamily protein (.1)	Cm001238	XP_002266808	0	572	PREDICTED: (-)-alpha-terpineol synthase [Vitisvinifera]
DJ0055_c11521	IABW01011511	AT2G39420.1	3e-40	145			alpha/beta-Hydrolases superfamily protein (.1)	Cm001239	OIT36889	8e-39	145	caffeoylshikimate esterase [Nicotiana attenuata]
DJ0055_c11522	IABW01011512	AT4G36990.1	9e-35	132	AT-HSFB1, ATHSF4, HSF4, HsfB1	HSF	ARABIDOPSIS THALIANA HEAT SHOCK FACTOR 4, ARABIDOPSIS THALIANA CLASS B HEAT SHOCK FACTOR B1, heat shock factor 4 (.1)	Cm001240	OIW10956	6e-58	126	hypothetical protein TanjilG_22763 [Lupinusangustifolius]
DJ0055_c11523	IABW01011513	AT1G72770.1	2e-15	76	HAB1		HYPERSENSITIVE TO ABA1, homology to ABI1 (.1.2.3)	Cm001241	XP_010526048	1e-13	75	PREDICTED: probable protein phosphatase 2C 50[Tarenaya hassleriana]
DJ0055_c11524	IABW01011514	AT1G60560.1	0.32	32			SWIM zinc finger family protein (.1.2)		no hit found		0
DJ0055_c115246	IABW01113776	AT3G28730.1	1e-30	125	NFD, SSRP1, ATHMG		NUCLEOSOME/CHROMATIN ASSEMBLY FACTOR D, high mobility group (.1)	Cm001242	GAV70260	5e-61	196	LOW QUALITY PROTEIN: HMG_box domain-containingprotein/SSrecog domain-containing protein/Rtt106domain-containing protein, partial [Cephalotusfollicularis]
DJ0055_c11525	IABW01011515	AT2G27650.1	2.7	29			Ubiquitin carboxyl-terminal hydrolase-related protein (.1)		no hit found		0
DJ0055_c11526	IABW01011516	AT1G68570.1	4e-73	238			Major facilitator superfamily protein (.1)	Cm001243	GAV88555	4e-99	282	PTR2 domain-containing protein [Cephalotus follicularis]
DJ0055_c115268	IABW01113798	AT5G04660.1	3e-84	267	CYP77A4		cytochrome P450, family 77, subfamily A, polypeptide 4, cytochrome P450, family 77, subfamily A, polypeptide 4 (.1)	Cm001244	OIT03269	e-105	324	cytochrome p450 77a2 [Nicotiana attenuata]
DJ0055_c11527	IABW01011517	AT1G08640.1	1	31	CJD1		Chloroplast J-like domain 1 (.1)		APU93382	2e-06	55	putative gag-pol polyprotein [Marshallia obovata]
DJ0055_c11528	IABW01011518	AT2G27660.1	1.6	30			Cysteine/Histidine-rich C1 domain family protein (.1)		no hit found		0
DJ0055_c11529	IABW01011519	AT4G04404.1	0.34	30			C2H2 and C2HC zinc fingers superfamily protein (.1)		no hit found		0
DJ0055_c1153	IABW01001151	AT4G37520.1	1.4	31			Peroxidase superfamily protein (.1.2)		no hit found		0
DJ0055_c11530	IABW01011520	AT4G32040.1	3.1	28	KNAT5	TALE	KNOTTED1-like homeobox gene 5 (.1)		no hit found		0
DJ0055_c11531	IABW01011521	no hit	9999	0					no hit found		0
DJ0055_c11532	IABW01011522	AT1G22750.4	0.7	30			unknown protein		no hit found		0
DJ0055_c11533	IABW01011523	AT3G46740.1	3e-22	98	MAR1, TOC75-III, TOC75		MODIFIER OF ARG1 1, translocon at the outer envelope membrane of chloroplasts 75-III (.1)	Cm000637	XP_010535454	4e-28	119	PREDICTED: protein TOC75-3, chloroplastic [Tarenayahassleriana]
DJ0055_c11534	IABW01011524	AT5G07610.1	8e-22	96			F-box family protein (.1)	Cm001245	OIT35376	2e-29	121	f-box protein [Nicotiana attenuata]
DJ0055_c11535	IABW01011525	AT4G32285.1	2e-166	491			ENTH/ANTH/VHS superfamily protein (.1.2)	Cm001246	XP_019173941	0	652	PREDICTED: putative clathrin assembly proteinAt2g25430 [Ipomoea nil]
DJ0055_c11536	IABW01011526	AT4G21280.2	4e-08	53	PSBQ, PSBQA, PSBQ-1		PHOTOSYSTEM II SUBUNIT Q-1, photosystem II subunit QA (.1.2)	Cm001247	XP_002275624	2e-27	113	PREDICTED: oxygen-evolving enhancer protein 3,chloroplastic [Vitis vinifera]
DJ0055_c11537	IABW01011527	AT2G47820.1	2e-69	246			unknown protein	Cm001248	XP_002275999	1e-95	324	PREDICTED: uncharacterized protein LOC100245979 [Vitisvinifera]
DJ0055_c11538	IABW01011528	no hit	9999	0					no hit found		0
DJ0055_c115380	IABW01113907	AT3G17450.1	3e-68	230			hAT dimerisation domain-containing protein (.1)	Cm001249	XP_019239151	e-104	333	PREDICTED: uncharacterized protein LOC109219174[Nicotiana attenuata]
DJ0055_c11539	IABW01011529	AT5G61190.1	0.002	40			putative endonuclease or glycosyl hydrolase with C2H2-type zinc finger domain (.1)		XP_003634307	1e-09	62	PREDICTED: uncharacterized protein LOC100853199isoform X3 [Vitis vinifera]
DJ0055_c1154	IABW01001152	AT5G17630.1	0	533			Nucleotide/sugar transporter family protein (.1)	Cm001250	OIT29507	0	577	xylulose 5-phosphatephosphate translocator, chloroplastic[Nicotiana attenuata]
DJ0055_c11541	IABW01011530	AT1G18840.1	2e-08	56	IQD30		IQ-domain 30 (.1.2)	Cm001251	XP_002274035	7e-36	90	PREDICTED: protein IQ-DOMAIN 31 [Vitis vinifera]
DJ0055_c11542	IABW01011531	AT4G12690.1	6e-54	184			Plant protein of unknown function (DUF868) (.1), Plant protein of unknown function (DUF868) (.2)	Cm001252	XP_010663087	e-117	355	PREDICTED: uncharacterized protein LOC100243254 [Vitisvinifera]
DJ0055_c11543	IABW01011532	AT1G22340.1	2e-118	135	ATUGT85A7		UDP-glucosyl transferase 85A7 (.1)	Cm001253	XP_002285767	e-133	166	PREDICTED: 7-deoxyloganetin glucosyltransferase [Vitisvinifera]
DJ0055_c11544	IABW01011533	AT5G52880.1	4e-28	112			F-box family protein (.1)	Cm001254	XP_002275544	9e-38	143	PREDICTED: F-box protein At5g52880 isoform X2 [Vitisvinifera]
DJ0055_c11545	IABW01011534	AT3G50870.1	9e-40	144	GATA18, HAN, MNP	GATA	MONOPOLE, HANABA TANARU, GATA TRANSCRIPTION FACTOR 18, GATA type zinc finger transcription factor family protein (.1)	Cm001255	XP_010649139	2e-61	203	PREDICTED: GATA transcription factor 18 [Vitisvinifera]
DJ0055_c11546	IABW01011535	AT1G48100.1	0	638			Pectin lyase-like superfamily protein (.1)	Cm001256	XP_002263668	0	726	PREDICTED: polygalacturonase At1g48100 [Vitisvinifera]
DJ0055_c115466	IABW01113989	AT1G04510.1	4	28	MAC3A		MOS4-associated complex 3A (.1.2)		no hit found		0
DJ0055_c11547	IABW01011536	AT3G13950.1	5e-11	61			unknown protein	Cm001257	OIT00258	1e-19	93	ankyrin repeat-containing protein [Nicotiana attenuata]
DJ0055_c11548	IABW01011537	AT3G18770.1	2e-13	71			Autophagy-related protein 13 (.1)	Cm001258	GAV75162	1e-43	164	ATG13 domain-containing protein [Cephalotus follicularis]
DJ0055_c11549	IABW01011538	AT2G22780.1	0	561	PMDH1		peroxisomal NAD-malate dehydrogenase 1 (.1)	Cm001259	XP_019230855	0	600	PREDICTED: malate dehydrogenase, glyoxysomal-like[Nicotiana attenuata]
DJ0055_c1155	IABW01001153	AT1G70730.3	7e-05	44	PGM2		phosphoglucomutase 2, Phosphoglucomutase/phosphomannomutase family protein (.1.2.3)		JAU58208	0.0003	45	putative phosphoglucomutase, cytoplasmic 2, partial[Noccaea caerulescens]
DJ0055_c11550	IABW01011539	AT3G14120.1	2.1	29			unknown protein		no hit found		0
DJ0055_c115501	IABW01114024	AT4G37680.1	4e-144	419	HHP4		heptahelical protein 4 (.1.2)	Cm001260	APA20188	e-175	502	heptahelical protein 4 [Populus tomentosa]
DJ0055_c11551	IABW01011540	AT1G47710.1	9e-162	468			Serine protease inhibitor (SERPIN) family protein (.1)	Cm001261	OIT39879	0	522	serpin-zx [Nicotiana attenuata]
DJ0055_c11552	IABW01011541	AT2G14850.1	3.9	29			unknown protein		XP_019160903	8e-05	48	PREDICTED: F-box/kelch-repeat protein At1g23390-like[Ipomoea nil]
DJ0055_c11553	IABW01011542	AT5G45400.1	2e-11	66	ATRPA70C		Replication factor-A protein 1-related (.1)	Cm001262	XP_019153380	3e-13	76	PREDICTED: replication protein A 70 kDa DNA-bindingsubunit A isoform X3 [Ipomoea nil]
DJ0055_c11554	IABW01011543	AT1G72520.1	2e-111	349	ATLOX4, LOX4		Arabidopsis thaliana lipoxygenase 4, PLAT/LH2 domain-containing lipoxygenase family protein (.1)	Cm001263	JAU52054	e-126	370	Lipoxygenase 4, chloroplastic, partial [Noccaeacaerulescens]
DJ0055_c11555	IABW01011544	AT5G06240.1	4e-62	201	EMB2735		embryo defective 2735 (.1)	Cm001264	XP_002281666	4e-82	257	PREDICTED: uncharacterized protein LOC100247671[Vitis vinifera]
DJ0055_c11556	IABW01011545	AT5G50400.1	2e-70	232	ATPAP27, PAP27		ARABIDOPSIS THALIANA PURPLE ACID PHOSPHATASE 27, purple acid phosphatase 27 (.1)	Cm001265	OIT04743	2e-80	263	putative inactive purple acid phosphatase 27 [Nicotianaattenuata]
DJ0055_c11557	IABW01011546	AT4G28280.2	1e-39	136	LLG3		LORELEI-LIKE-GPI ANCHORED PROTEIN 3 (.1.2)	Cm001266	XP_010689291	9e-47	159	PREDICTED: GPI-anchored protein LLG1 [Beta vulgarissubsp. vulgaris]
DJ0055_c11558	IABW01011547	AT3G46850.1	6e-06	47			Subtilase family protein (.1)	Cm001267	GAV78317	3e-07	56	Peptidase_S8 domain-containing protein/Inhibitor_I9domain-containing protein, partial [Cephalotusfollicularis]
DJ0055_c115585	IABW01114108	no hit	9999	0					no hit found		0
DJ0055_c11559	IABW01011548	AT3G19910.1	2e-29	117			RING/U-box superfamily protein (.1)	Cm001268	XP_010317579	9e-53	182	PREDICTED: E3 ubiquitin ligase BIG BROTHER isoformX1 [Solanum lycopersicum]
DJ0055_c1156	IABW01001154	AT5G17670.1	1e-147	424			alpha/beta-Hydrolases superfamily protein (.1)	Cm001269	XP_002273572	e-154	446	PREDICTED: uncharacterized protein LOC100248966isoform X1 [Vitis vinifera]
DJ0055_c11560	IABW01011549	AT3G50230.1	3.5	29			Leucine-rich repeat protein kinase family protein (.1)		no hit found		0
DJ0055_c11561	IABW01011550	AT5G17600.1	2e-31	119			RING/U-box superfamily protein (.1)	Cm001270	XP_002277896	2e-46	159	PREDICTED: E3 ubiquitin-protein ligase Os04g0590900[Vitis vinifera]
DJ0055_c11562	IABW01011551	AT2G30105.1	3e-22	88			unknown protein	Cm001271	XP_002275653	2e-29	105	PREDICTED: LRR repeats and ubiquitin-likedomain-containing protein At2g30105 isoform X1 [Vitisvinifera]
DJ0055_c11563	IABW01011552	AT2G37678.1	5e-07	50	PAT3, FRY1, FHY1		PHYTOCHROME A SIGNAL TRANSDUCTION 3, far-red elongated hypocotyl 1 (.1)	Cm001272	XP_019162543	5e-15	78	PREDICTED: protein FAR-RED ELONGATED HYPOCOTYL 1[Ipomoea nil]
DJ0055_c115639	IABW01114160	AT5G13080.1	2e-15	72	ATWRKY75, WRKY75	WRKY	ARABIDOPSIS THALIANA WRKY DNA-BINDING PROTEIN 75, WRKY DNA-binding protein 75 (.1)	Cm001273	APR73463	5e-61	197	glandular trichome-specific WRKY 2 [Artemisia annua]
DJ0055_c11564	IABW01011553	AT3G20630.1	7.5	27	PER1, ATUBP14, TTN6, UBP14		TITAN6, phosphate deficiency root hair defective1, ubiquitin-specific protease 14 (.1)		no hit found		0
DJ0055_c11565	IABW01011554	AT2G26910.1	2.6	30	PEC1, ABCG32, PDR4, ATPDR4		PERMEABLE CUTICLE 1, ATP-binding cassette G32, pleiotropic drug resistance 4 (.1)		no hit found		0
DJ0055_c11566	IABW01011555	AT4G17950.1	3e-24	71			AT hook motif DNA-binding family protein (.1)	Cm001274	GAV69823	4e-60	170	DUF296 domain-containing protein [Cephalotus follicularis]
DJ0055_c115665	IABW01114184	AT3G50930.1	4e-10	58	BCS1		cytochrome BC1 synthesis (.1)	Cm001275	OIT40155	9e-14	73	aaa-atpase [Nicotiana attenuata]
DJ0055_c11567	IABW01011556	AT3G06240.1	0.004	38			F-box family protein (.1)		XP_019159145	1e-12	72	PREDICTED: F-box protein CPR30-like [Ipomoea nil]
DJ0055_c11568	IABW01011557	AT3G54660.1	2e-46	161	ATGR2, EMB2360, GR		glutathione reductase (.1)	Cm001072	P42770	2e-44	159	RecName: Full=Glutathione reductase, chloroplastic;Short=GR; Short=GRase; AltName: Full=Protein EMBRYODEFECTIVE 2360; Flags: Precursor
DJ0055_c11569	IABW01011558	AT5G58140.2	5.4	27	NPL1, PHOT2		NON PHOTOTROPIC HYPOCOTYL 1-LIKE, phototropin 2 (.1.2.3.4)		no hit found		0
DJ0055_c1157	IABW01001155	AT2G35230.1	6e-27	112	IKU1		HAIKU1, VQ motif-containing protein (.1.2)	Cm001276	OIT38794	e-103	319	protein haiku1 [Nicotiana attenuata]
DJ0055_c11570	IABW01011559	no hit	9999	0					no hit found		0
DJ0055_c11571	IABW01011560	AT3G18660.2	5e-107	330	PGSIP1, GUX1		glucuronic acid substitution of xylan 1, plant glycogenin-like starch initiation protein 1 (.1.2.3)	Cm001277	XP_002275240	e-126	346	PREDICTED: UDP-glucuronate:xylanalpha-glucuronosyltransferase 1 [Vitis vinifera]
DJ0055_c11572	IABW01011561	AT4G22270.1	7.8	27	ATMRB1		ARABIDOPSIS MEMBRANE RELATED BIGGER1, Protein of unknown function (DUF3537) (.1)		no hit found		0
DJ0055_c11573	IABW01011562	AT5G40470.1	2e-29	120			RNI-like superfamily protein (.1)	Cm001278	XP_019067972	e-101	256	PREDICTED: F-box/LRR-repeat protein 4 [Solanumlycopersicum]
DJ0055_c11574	IABW01011563	AT5G61110.1	1.6	27			zinc ion binding (.1)		no hit found		0
DJ0055_c11575	IABW01011564	AT3G16230.2	3e-06	34			Predicted eukaryotic LigT (.1.2.3)	Cm001279	XP_010254030	2e-05	36	PREDICTED: uncharacterized protein LOC104595133isoform X1 [Nelumbo nucifera]
DJ0055_c11576	IABW01011565	AT2G17500.1	2e-38	142			Auxin efflux carrier family protein (.1.2.3.4)	Cm001280	XP_019177346	5e-45	164	PREDICTED: protein PIN-LIKES 7-like [Ipomoea nil]
DJ0055_c11577	IABW01011566	AT3G08960.1	9e-42	140			ARM repeat superfamily protein (.1)	Cm001281	XP_004246776	1e-55	187	PREDICTED: importin-11 [Solanum lycopersicum]
DJ0055_c115776	IABW01114287	AT2G01340.1	5e-37	136	At17.1		unknown protein	Cm001282	XP_002284189	4e-56	191	PREDICTED: uncharacterized protein At1g66480 [Vitisvinifera]
DJ0055_c11578	IABW01011567	AT4G38980.1	0.011	37			unknown protein		XP_019073598	1e-14	77	PREDICTED: uncharacterized protein LOC100245210isoform X2 [Vitis vinifera]
DJ0055_c11579	IABW01011568	no hit	9999	0					no hit found		0
DJ0055_c1158	IABW01001156	AT3G27820.1	0	681	ATMDAR4		monodehydroascorbate reductase 4 (.1)	Cm001283	XP_002277200	0	805	PREDICTED: monodehydroascorbate reductase 4,peroxisomal [Vitis vinifera]
DJ0055_c11580	IABW01011569	AT2G39130.1	2e-112	261			Transmembrane amino acid transporter family protein (.1)	Cm001284	XP_002270908	e-119	261	PREDICTED: vacuolar amino acid transporter 1 [Vitisvinifera]
DJ0055_c11581	IABW01011570	AT1G27410.1	7.2	28			DNA repair metallo-beta-lactamase family protein (.1)		no hit found		0
DJ0055_c11582	IABW01011571	AT5G01930.1	5e-132	387	MAN6, AtMAN6		endo-beta-mannase 6, Glycosyl hydrolase superfamily protein (.1)	Cm001285	XP_010327704	e-164	471	PREDICTED: mannan endo-1,4-beta-mannosidase 6isoform X3 [Solanum lycopersicum]
DJ0055_c11583	IABW01011572	AT4G27690.1	0	558	VPS26B		vacuolar protein sorting 26B (.1.2)	Cm001286	XP_010537059	0	565	PREDICTED: vacuolar protein sorting-associated protein26B isoform X2 [Tarenaya hassleriana]
DJ0055_c11584	IABW01011573	AT3G57520.1	2e-51	178	RS2, ATSIP2		raffinose synthase 2, seed imbibition 2 (.1.2.3)	Cm000063	GAV57293	9e-58	199	Raffinose_syn domain-containing protein [Cephalotusfollicularis]
DJ0055_c11585	IABW01011574	AT2G33500.1	2e-18	59	COL14	CO-like	B-box type zinc finger protein with CCT domain (.1.2)	Cm001287	XP_010660698	1e-36	114	PREDICTED: zinc finger protein CONSTANS-LIKE 14isoform X1 [Vitis vinifera]
DJ0055_c115859	IABW01114367	AT1G53280.1	3e-152	333	AtDJ1B		DJ-1 homolog B, Class I glutamine amidotransferase-like superfamily protein (.1)	Cm001288	XP_010279104	e-163	369	PREDICTED: protein DJ-1 homolog B-like [Nelumbonucifera]
DJ0055_c11586	IABW01011575	AT5G20270.1	7e-123	366	HHP1		heptahelical transmembrane protein1 (.1)	Cm001289	OIT26680	e-166	481	heptahelical transmembrane protein adipor1 [Nicotianaattenuata]
DJ0055_c11587	IABW01011576	AT3G19220.1	1e-40	144	CYO1 ,SCO2		SNOWY COTYLEDON 2, SHI-YO-U MEANS COTYLEDON IN JAPANESE, protein disulfide isomerases (.1)	Cm001290	XP_019166008	8e-71	226	PREDICTED: protein disulfide-isomerase SCO2 [Ipomoeanil]
DJ0055_c11588	IABW01011577	AT1G80000.1	2e-16	81			CASC3/Barentsz eIF4AIII binding (.1.2)	Cm001291	XP_010318560	9e-52	189	PREDICTED: uncharacterized protein LOC101247414[Solanum lycopersicum]
DJ0055_c11589	IABW01011578	AT1G02990.3	2e-05	47			unknown protein		XP_010684369	1e-13	77	PREDICTED: uncharacterized protein LOC104898933isoform X2 [Beta vulgaris subsp. vulgaris]
DJ0055_c1159	IABW01001157	AT5G03990.1	2e-32	125			unknown protein	Cm001292	XP_010653923	8e-48	173	PREDICTED: uncharacterized protein LOC100241733 [Vitisvinifera]
DJ0055_c11590	IABW01011579	AT1G29630.2	7e-06	47			5'-3' exonuclease family protein (.1.2.3)	Cm001293	XP_010478327	2e-05	50	PREDICTED: exonuclease 1 [Camelina sativa]
DJ0055_c11591	IABW01011580	AT1G79830.4	5e-64	196	GC5		golgin candidate 5 (.1.2.3.4)	Cm001294	XP_002267350	8e-89	230	PREDICTED: golgin candidate 5 isoform X1 [Vitisvinifera]
DJ0055_c11592	IABW01011581	AT5G07480.1	2e-117	351	KUOX1		KAR-UP oxidoreductase 1 (.1)	Cm001295	XP_002279001	e-153	446	PREDICTED: protein DMR6-LIKE OXYGENASE 1 [Vitisvinifera]
DJ0055_c11593	IABW01011582	AT4G31880.1	3.2	28			unknown protein		no hit found		0
DJ0055_c11594	IABW01011583	AT1G03330.1	8e-59	184			Small nuclear ribonucleoprotein family protein (.1)	Cm001296	XP_010278777	3e-59	188	PREDICTED: sm-like protein LSM2 [Nelumbo nucifera]
DJ0055_c11595	IABW01011584	AT4G33070.1	1.2	30			Thiamine pyrophosphate dependent pyruvate decarboxylase family protein (.1)		no hit found		0
DJ0055_c115959	IABW01114451	AT5G12020.1	2e-06	42	HSP17.6II		17.6 kDa class II heat shock protein (.1)	Cm000190	P46516	9e-16	75	RecName: Full=17.9 kDa class II heat shock protein
DJ0055_c11596	IABW01011585	AT5G23860.1	0	864	TUB8, b-TUB		tubulin beta 8 (.1.2)	Cm001297	XP_002267380	0	899	PREDICTED: tubulin beta-1 chain [Vitis vinifera]
DJ0055_c11597	IABW01011586	AT4G05050.1	7e-124	358	UBQ11		ubiquitin 11 (.1.2.3.4)	Cm001298	XP_019080456	e-120	349	PREDICTED: polyubiquitin 4 isoform X2 [Vitisvinifera]
DJ0055_c11598	IABW01011587	AT3G20800.1	2e-179	506			Cell differentiation, Rcd1-like protein (.1)	Cm001299	XP_019183312	0	545	PREDICTED: cell differentiation protein RCD1 homolog[Ipomoea nil]
DJ0055_c11599	IABW01011588	AT3G19370.1	4e-27	111			Plant protein of unknown function (DUF869) (.1), Plant protein of unknown function (DUF869) (.2), Plant protein of unknown function (DUF869) (.3)	Cm001300	XP_002282435	5e-60	211	PREDICTED: filament-like plant protein 7 isoform X2[Vitis vinifera]
DJ0055_c116	IABW01000116	AT3G11760.1	4e-37	140			unknown protein	Cm001301	XP_010653250	5e-53	189	PREDICTED: uncharacterized protein LOC100254761[Vitis vinifera]
DJ0055_c1160	IABW01001158	AT2G02040.1	5e-94	295	NTR1, ATPTR2-B		NITRATE TRANSPORTER 1, ARABIDOPSIS THALIANA PEPTIDE TRANSPORTER 2, peptide transporter 2 (.1)	Cm001302	XP_002285274	e-121	369	PREDICTED: protein NRT1/ PTR FAMILY 8.3 [Vitisvinifera]
DJ0055_c11600	IABW01011589	no hit	9999	0					no hit found		0
DJ0055_c11601	IABW01011590	AT2G46720.1	1e-09	50	KCS13, HIC		HIGH CARBON DIOXIDE, 3-ketoacyl-CoA synthase 13 (.1)	Cm001303	XP_019154703	1e-22	68	PREDICTED: 3-ketoacyl-CoA synthase 17-like [Ipomoeanil]
DJ0055_c11602	IABW01011591	AT3G19490.1	1e-10	59	ATNHD1		ARABIDOPSIS THALIANA NA/H ANTIPORTER 1, sodium:hydrogen antiporter 1 (.1)	Cm001304	GAV62289	1e-18	87	CitMHS domain-containing protein [Cephalotusfollicularis]
DJ0055_c11603	IABW01011592	AT1G04960.2	1e-94	293			Protein of unknown function (DUF1664) (.1), Protein of unknown function (DUF1664) (.2)	Cm001305	XP_002277295	e-143	420	PREDICTED: uncharacterized protein LOC100261969isoform X1 [Vitis vinifera]
DJ0055_c11604	IABW01011593	AT5G54280.2	5e-34	130	ATMYOS1, ATM4, ATATM2, ATM2		ARABIDOPSIS THALIANA MYOSIN 1, ARABIDOPSIS THALIANA MYOSIN 4, myosin 2 (.1.2)	Cm001306	JAU90744	1e-37	145	Myosin-2 [Noccaea caerulescens]
[truncated: 211,206+ more rows]
