# Supplementary material for: Generation of expressed sequence tags for discovery of genes responsible for floral traits of Chrysanthemum morifolium by next-generation sequencing technology
Source: BMC Genomics. 2017 Sep 4;18:683. doi: 10.1186/s12864-017-4061-3 (PMC5584320; doi:10.1186/s12864-017-4061-3)
Supplement: Supplementary file 2 — Gene accessions used in a phylogenetic tree of class-B proteins. (XLSX 26 kb) [file 12864_2017_4061_MOESM2_ESM.xlsx]

## Sheet: Sheet1
Table S6. Sequences of an adaptor
Sequence (5'- -3')
AATGATACGGCGCTGGAGGACAGGTTCAGAGTTCNNNNNN TTACTATGCCGCGACCTCCTGTCCAAGTCTCAAG
