# Supplementary material for: Generation of expressed sequence tags for discovery of genes responsible for floral traits of Chrysanthemum morifolium by next-generation sequencing technology
Source: BMC Genomics. 2017 Sep 4;18:683. doi: 10.1186/s12864-017-4061-3 (PMC5584320; doi:10.1186/s12864-017-4061-3)
Supplement: Supplementary file 3 — Gene accessions used in the phylogenetic tree of CCD4 proteins. (XLSX 12 kb) [file 12864_2017_4061_MOESM3_ESM.xlsx]

## Sheet: Sheet1
Table S2. Gene accessions used in a phylogenetic tree of class-B proteins
Subfamily	Origin	Gene name (contig number*)	Accession number	cluster ID
DEF/AP3	Alpinia hainanensis	AhMADS5	AAT99427	-
	Antirrhinum majus	AmDEF	P23706	-
	Asparagus officinalis	AoDEF	Q84M23	-
	Arabidopsis thaliana	AP3	P35632	-
	Brassica juncea	BjAP3	DQ060332	-
	Chrysanthemum x morifolium	CDM115	AAO22985	-
		c62830*	IABW01052824	Cm030566
		c61878*	IABW01061705	Cm030234
	Coffea arabica	CaAP3	KJ483229	-
		CaTm6	KJ483238	-
	Camellia japonica	CjDEF	HM773024	-
		CjTm6	HM748646	-
	Dendrobium devonianum	DdAP3	ACY68439	-
	Dicentra eximia	DeAP3-1	AAC42590	-
	Elaeis guineensis	EgDEF1	AAW66883	-
	Hieracium piloselloides	HpDEF1	AAD53325	-
	Hydrangea macrophylla	HmAP3	BAG68949	-
		HmTm6	BAG68950	-
	Lilium regale	LrDEF	BAB91550	-
	Meliosma dilleniifolia	MdTm6	BAC11907	-
	Oryza sativa	OsMADS16	Q944S9	-
	Petunia x hybrida	PhDEF	AAQ72510	-
		PhTm6	AAS46017	-
	Papaver nudicaule	PnAP3-2	AAC42589	-
	Sanguinaria canadensis	ScAP3	AAD31696	-
	Torenia fournieri	TfDEF	AB359951	-
	Zea mays	SILKY1	AAF59838	-
GLO/PI	Alpinia hainanensis	AhMADS8	AAT99429	-
	Antirrhinum majus	AmGLO	Q03378	-
	Asparagus officinalis	AoGLOA	BAD13495	-
		AoGLOB	BAD13496	-
	Arabidopsis thaliana	PI	P48007	-
	Chrysanthemum x morifolium	CDM86	AAO22986	-
		c66987*	IABW01066791	Cm028884
	Elaeis guineensis	EgGLO1	AAQ13915	-
		EgGLO2	AAQ03229	-
	Hydrangea macrophylla	HmPI	BAG68951	-
	Lilium regale	LrGLOA	BAB91551	-
	Meliosma dilleniifolia	MdPI	AAR87673	-
	Oryza sativa	OsMADS2	L37526	-
	Petunia x hybrida	PhGLO1	Q03488	-
		PhGLO2	Q07474	-
	Sanguinaria canadensis	ScPI	AAD31699	-
	Torenia fournieri	TfGLO	AB359952	-
	Zea mays	ZmMADS29	NP_001105137	-

## Sheet: Sheet2
Table S2 Primer sequences used for isolation of cDNAs used in this study
gene name	direction	primer sequence	PCR method
TfXEG1	forward	5'-CCHACYKCYRATTTCCACAC-3'	degenerate
	reverse	5'-RTYRTARAYCATRTAATTC-3'*	degenerate
	forward	5'-AATCATTATCAAATTGCTTTCTTC-3'	3' race 1st
	forward	5'-CACTCTGTGGGAAGCGGACGACTG-3'	3' race 2nd
TfXEG2	forward	5'-TAYKCSAGTY TWTGGAACGC-3'**	degenerate
	forward	5'-CGCCAGCTTCAATGCTTTGGCATGC-3'	3' race 1st
	forward	5'-GTGTTCTTCAAATGGTAATTCTTGG-3'	3' race 2nd
TfXEG3	forward	5'-TTGGGCCAAAGCGCCCTTCGTGG-3'	3' race 1st
	forward	5'-ACGTCGTCGTCTAATACTCCGTG-3'	3' race 2nd
TfLKR	forward	5'-GCMTATAAATTYAGYTGGAAYCC-3'	degenerate
	reverse	5'-TYCCCGAAYTCCARWARMGTCGC-3'	degenerate
	forward	5'-CTATCATGTTCTTGGGCTTCCTGG-3'	3' race 1st
	forward	5'-CCAACCTTGTGAAAACCACCGAGCG-3'	3' race 2nd
TfCAB1	forward	5'-AARTACYTRGGYCCATTCTC-3'***	degenerate
	reverse	5'-CRTTCTTRAKCTCCTTCACCTTC-3'***	degenerate
	forward	5'-CCACTCTAGATGGGCCATGCTTGGAG-3'****	3' race 1st
	forward	5'-AGGTGGTCTTGACTACTTGGGAAACC-3'****	3' race 2nd
TfCAB3	forward	5'-GACTACGGTTGGGACACAGCTGGC-3'	3' race 1st
	forward	5'-CCCAGAGACCTTCGCCAAGAACCG-3'	3' race 2nd
TfANS	forward	5'-GAGTACG TAAGGACCGA AGAAGAGCTC-3'	degenerate
	reverse	5'-CAGTGGCTTGAGCACGATCTTCTCC-3'	degenerate
	forward	5'-CAAGATCCTCTCGGTCCTCTCGCTCG-3'	3' race 1st
	forward	5'-CTAGCCCTGGGCGTCGAGGCCCACAC-3'	3' race 2nd
TfCHI	forward	5'-AGGTGCGAGAGGACTGGAGATC-3'	degenerate
	reverse	5'-ACAGTTGTTTGTTCTCGATGAC-3'	degenerate
	forward	5'-TGCATTGCTCACTGGAAAGCGATCGG-3'	3' race 1st
	forward	5'-TTCGATACAGAATCATCTGAAGCAAC-3'	3' race 2nd
TfCHS1*****	forward	5'-CGAACAGCACCCCCCAGTCC-3'	degenerate
	reverse	5'-GCCGGCGACAATCTTGGCCATC-3'	degenerate
	forward	5'-CTGAAAGACGTGCCGGGCCTCATCTC-3'	3' race 1st
	forward	5'-GGACCAGGT GGAGGAGAAG CTG-3'	3' race 2nd
TfDFR	forward	5'-ATGGCACGAGCAGGACCAC-3'	degenerate
	reverse	5'-ACATGTCCTCCAATGTATACTTG-3'	degenerate
	forward	5'-CAGTTTGTGCATGTTGATGATCTCTG-3'	3' race 1st
	forward	5'-GCTCATATATTCTTGTCTGAGCATCC-3'	3' race 2nd
TfF3H	forward	5'-ATGGCACGAGCAGGACCAC-3'	degenerate
	reverse	5'-GTCTTTAGCCATCTTCCTCTTGTAC-3'	degenerate
	forward	5'-GGTCCAGCCCGTTGAGGGCGCATTCG-3'	3' race 1st
	forward	5'-ATTACTTGAGCAATGGAAGGTTCAAG-3'	3' race 2nd
TfF3'H1******	forward	5'-GGACCCCTCATGCACCTAAAGATGGG-3'	degenerate
	reverse	5'-GTAGCGTAAGCCCATATGCTTCTTCC-3'	degenerate
	forward	5'-GTAAGAACAGGCTCGTGTCCGAGACC-3'	3' race 1st
	forward	5'-CCAAGGGCTCGACCCTTCTGGTGAAC-3'	3' race 2nd
TfF3'5'H	forward	5'-ATGACAGTAGCTACTACACTTGTCG-3'	degenerate
	reverse	5'-CTATGGAAGATAACAATGTAAAGG-3'	degenerate
	forward	5'-GCCATGGCCAACATGATCGGGCAAG-3'	3' race 1st
	forward	5'-AGGACATGGTGGTGGAGCTCATGAC-3'	3' race 2nd
Tf3GT	forward	5'-WTSAAYTCSTTYGAAGAAYTRGAYCC-3'	degenerate
	reverse	5'-TCMAGMAYCGAGTTCCAWCCRCAATG-3'	degenerate
	forward	5'-CAGTGCATATCGTTCCTGGAAAGCC-3'	3' race 1st
	forward	5'-GGGCTCAGAGCTCATTACCAGACGG-3'	3' race 2nd
*Primer also used for isolation of TfXEG2 and TfXEG3 genes as a degenerate primer.
**Primer also used for isolation of TfXEG3 gene as a degenerate primer.
***Primer also used for isolation of TfCAB2 and TfCAB3 genes as degenerate primers.
****Primer also used for isolation of TfCAB2 gene as 3' race primers.
*****Primer set also used for isolation of TfCHS2 gene.
******Primer set also used for isolation of TfF3'H2 gene.

## Sheet: Sheet3
Table S3 Primer sequences used for RT-PCR analysis
gene name	gene accession	direction	primer sequence
TfGLO	AB548150	forward	5'-CTTGAAAACGGAATGTCAGC-3'
		reverse	5'-TAGTAGTTCTAAACATGGATGG-3'
TfDEF	AB359951	forward	5'-ATGGCTCGTGGTAAGATACAGATC-3'
		reverse	5'-AAATCACACAAACATACCAACC-3'
TfXEG1	AB548361	forward	5'-CACTCTGTGGGAAGCGGACGACTG-3'
		reverse	5'-TAACCTGACCCTTATAATGGACGC-3'
TfXEG2	AB548362	forward	5'-GTGTTCTTCAAATGGTAATTCTTGG-3'
		reverse	5'-AGTTGACACCCACCCAGATAACGC-3'
TfXEG3	AB548363	forward	5'-GGGTTCAACAGAAGCATATGGTC-3'
		reverse	5'-TCTCCGAAAAAGAGACATAAACC-3'
TfLKR	AB548357	forward	5'-CCCGAATAACCAACCTTGTG-3'
		reverse	5'-TTTTAAACGATGGGGCTTAAG-3'
TfCAB1	AB548358	forward	5'-AGGTGGTCTTGACTACTTGGGAAACC-3'
		reverse	5'-TCCAGGTACGAAGTTAGTTGCG-3'
TfCAB2	AB548359	forward	5'-AGGTGGTCTTGACTACTTGGGAAACC-3'
		reverse	5'-TATATTTCGAAATAATTCACAG-3'
TfCAB3	AB548360	forward	5'-GCCCTCGGGTGCGTCTTCCCCG-3'
		reverse	5'-GAAAGATAACATTTTATATCTCC-3'
TfANS	AB548583	forward	5'-CGCCCTCACGTTCATCCTCCAC-3'
		reverse	5'-CTCCACCCATCACTCAACACTC-3'
TfCHI	AB548584	forward	5'-TTCCTCGAAGTGTTCAAGAACG-3'
		reverse	5'-TACAAATCCACGATCATTGACC-3'
TfCHS1	AB548585	forward	5'-GGACCAGGTGGAGGAGAAGCTG-3'
		reverse	5'-ACAAACATGCAACATAAATTAATC-3'
TfCHS2	AB548586	forward	5'-GGACCAGGTGGAGGAGAAGCTG-3'
		reverse	5'-CAACACCATAAATAGTAATTAAG-3'
TfDFR	AB548587	forward	5'-TTGCTCCTCTCATGACGCAACC-3'
		reverse	5'-GTATATTTCTTCAAATATATGCG-3'
TfF3H	AB548588	forward	5'-TTACTTGAGCAATGGAAGGTTC-3'
		reverse	5'-TAATATGGCCACTAGGTAACTC-3'
TfF3'H1	AB057672	forward	5'-GCGGGTCGTAGGATCTGCGCC-3'
		reverse	5'-CAGCAGTACAAACTAGATTTATC-3'
TfF3'H2	AB548589	forward	5'-GTCAAGGGGAACGATTTCGAAG-3'
		reverse	5'-CAGCAGTACAAACTAGATTTATC-3'
TfF3'5'H	AB548590	forward	5'-GAGAATGTTGGAGCAGCATGCG-3'
		reverse	5'-GAGATAATTTATTTGATAGATTGG-3'
Tf3GT	AB548591	forward	5'-TCGAATGGTGCAAGATGTTTGG-3'
		reverse	5'-GAAGACGTAGACATTTGACTCG-3'
TfACT3	AB330989	forward	5'-AAATACAGTGTTTGGATCGGAGGTTC-3'
		reverse	5'-GAATAGCACACAGAGAATAGCAAACC-3'
transgene*		reverse	5'-TTGAACGATCGGGGAAATTC-3'
*This primer was used with a forward primer of TfGLO or TfDEF.

## Sheet: Sheet4
Table S4 Primer sequences used for plasmid constructions and in vitro translations
primer name	direction	primer sequence
Torenia GLO EcoIF	forward	5'-AAAGAATTCATGGGTCGGGGCAAGATTG-3'
Torenia GLO His XhoR	reverse	5'-AACTCGAGGAAACGTTCCTGAAGATTC-3'
Torenia GLO 1F	forward	5'-ATGGGTCGGGGCAAGATTGAGATC-3'
GLO TnT F	forward	5'-GGATCCTAATACGACTCACTATAGGGAGCCACCATGATGGGTCGGGGCAAGATTGAGATC-3'
GLO Flag R	reverse	5'-CTATTTGTCGTCGTCGTCTTTATAGTCGAAACGTTCCTGAAGATTC-3'
Torenia GLO over R	reverse	5'-TCAGAAACGTTCCTGAAGATTCGG-3'
Torenia GLO SRDX R	reverse	5'-GAAACGTTCCTGAAGATTCGGTTG-3'
Torenia DEF EcoIF	forward	5'-AAAGAATTCATGGCTCGTGGTAAGATACAG-3'
Torenia DEF His XhoR	reverse	5'-AACTCGAGCTCCAGCAAAGCAAATGTG-3'
Torenia DEF 1F	forward	5'-ATGGCTCGTGGTAAGATACAGATC-3'
DEF TnT F	forward	5'-GGATCCTAATACGACTCACTATAGGGAGCCACCATGATGGCTCGTGGTAAGATACAGATC-3'
DEF Flag R	reverse	5'-CTATTTGTCGTCGTCGTCTTTATAGTCCTCCAGCAAAGCAAATGTG-3'
Torenia DEF over R	reverse	5'-CTACTCCAGCAAAGCAAATGTGG-3'
Torenia DEF SRDX R	reverse	5'-CTCCAGCAAAGCAAATGTGGTAAG-3'
M13 new R	reverse	5'-ATTACGCCAGCTGGCGAAAG-3'

## Sheet: Sheet5
Table S5 Coincidence with transgene expressions and transgenic phenotypes
Sepals of 35S::TfGLO plants			Petals of 35S::TfGLO-SRDX plants			Petals of 35S::TfDEF-SRDX plants
plant number	transgene expression	phenotype	plant number	transgene expression	phenotype	plant number	transgene expression	phenotype
1	+	+	1	+	+	1	+	+
2	+	-	3	+	+	2	+	-
3	+	+	4	+	-	3	+	+
4	+	-	5	+	+	4	+	+
5	+	+	6	+	+	5	+	+
6	+	+	7	+	+	6	+	+
7	+	+	8	+	+	7	not detected
9	not detected		10	not detected		8	+	+
10	not detected		11	+	+	9	+	+
12	+	+	12	not detected		10	+	+
13	+	+	13	+	+	11	+	-
14	+	+	14	+	+	13	+	+
15	+	+	17	+	+	14	+	-
total (+)	11	9	18	+	+	15	+	-
			19	+	+	16	+	+
			20	+	-	17	+	+
			22	+	-	18	not detected
			23	+	-	19	+	-
			total (+)	16	12	20	+	+
						21	not detected
						22	+	+
						24	+	+
						total (+)	19	13
