# Supplementary material for: Generation of expressed sequence tags for discovery of genes responsible for floral traits of Chrysanthemum morifolium by next-generation sequencing technology
Source: BMC Genomics. 2017 Sep 4;18:683. doi: 10.1186/s12864-017-4061-3 (PMC5584320; doi:10.1186/s12864-017-4061-3)
Supplement: Supplementary file 4 — Codes for searching the homologous contigs in chrysanthemum. (XLSX 14 kb) [file 12864_2017_4061_MOESM4_ESM.xlsx]

## Sheet: Sheet1
Table S3. Gene accessions used in the phylogenetic tree of CCD4 proteins
Classification	Gene Name (contig ID*)	Chrysanthemum cultivar	Accession number
CCD4a	CCD4a-1	Jimba	AB247158
	CCD4a-2	Jimba	AB627799
	CCD4a-3	Jimba	AB627801
	CCD4a-4	Jimba	AB627803
	CCD4a-5	Jimba	AB695091
	CCD4a-6	Jimba	AB695092
	c32767*	Sei-Marine	IABW01032675
	c8049*	Sei-Marine	IABW01008042
	c16242*	Sei-Marine	IABW01016204
CCD4b	CCD4b	Jimba	AB247160
	c142287*	Sei-Marine	IABW01139714
	c66633*	Sei-Marine	IABW01066442
	c65334*	Sei-Marine	IABW01065149
CCD4c	c31496*	Sei-Marine	IABW01031405
