# Supplementary material for: Generation of expressed sequence tags for discovery of genes responsible for floral traits of Chrysanthemum morifolium by next-generation sequencing technology
Source: BMC Genomics. 2017 Sep 4;18:683. doi: 10.1186/s12864-017-4061-3 (PMC5584320; doi:10.1186/s12864-017-4061-3)
Supplement: Supplementary file 5 — Gene accessions used in the phylogenetic tree of TPS proteins. (XLSX 28 kb) [file 12864_2017_4061_MOESM5_ESM.xlsx]

## Sheet: Sheet1
Table S5. Gene accessions used in the phylogenetic tree of TPS proteins
Classification	Origin	contig number*	Accession number	Gene function	Cluster ID
TPS-a subfamily	Artemisia annua	-	AAL79181	beta-caryophyllene synthase QHS1	-
		-	ADT64307	(E)-beta-farnesene synthase 2	-
	Chrysanthemum x morifolium	c15986*	IABW01015952	-	Cm011518
		c64315*	IABW01078962	-	Cm037649
		c7978*	IABW01007971	-	Cm006171
		c23323*	IABW01023263	-	Cm004086
		c3724*	IABW01003720	-	Cm019406
		c7907*	IABW01007900	-	Cm003747
		c8798*	IABW01008791	-	Cm028229
		c132675*	IABW01130207	-	Cm016584
		c24094*	IABW01024034	-	Cm021544
		c28081*	IABW01028003	-	Cm018611
		c21720*	IABW01188641	-	Cm020749
		c2508*	IABW01002506	-	Cm021806
		c4414*	IABW01004410	-	Cm005779
		c165200*	IABW01162102	-	Cm012763
		c40509*	IABW01040384	-	Cm025931
	Citrus junos	-	AAK54279	(E)-beta-farnesene synthase	-
	Magnolia grandiflora	-	B3TPQ6	beta-cubebene synthase	-
	Nicotiana attenuata	-	AAO85555	5-epi-aristolochene synthase	-
	Ricinus communis	-	AEQ27766	alpha-copaene synthase	-
	Zea mays subsp. parviglumis	-	ABY79213	(E)-beta-caryophyllene	-
	Zingiber zerumbet	-	B1B1U3	alpha-humulene synthase	-
TPS-b subfamily	Artemisia annua	-	AAK58723	(-)-beta-pinene synthase	-
	Chrysanthemum x morifolium	c11520*	IABW01011510	-	Cm001238
		c3032*	IABW01003029	-	Cm023114
		c3961*	IABW01003957	-	Cm018347
		c124530*	IABW01122510	-	Cm032343
		c88154*	IABW01087565	-	Cm038825
		c12262*	IABW01012247	-	Cm001788
		c1103*	IABW01001101	-	Cm000841
		c9292*	IABW01009285	-	Cm028374
		c31148*	IABW01031060	-	Cm019701
		c100134*	IABW01099189		Cm028597
		c16000*	IABW01015966	-	Cm003817
		c86064*	IABW01085491	-	Cm038747
	Lavandula angustifolia	-	Q2XSC6	alpha-bergamotene	-
		-	Q2XSC4	(R)-limonene synthase	-
	Litsea cubeba	-	AEJ91555	alpha-thujene synthase	-
	Magnolia grandiflora	-	B3TPQ7	alpha-terpineol synthase	-
	Malus domestica	-	AAO22848	(E,E)-alpha-farnesene synthase	-
	Ocimum basilicum	-	Q5SBP4	alpha-zingiberene synthase	-
	Schizonepeta tenuifolia	-	AAG01140	(+)-4R-limonene synthase	-
	Vitis vinifera	-	NP_001268167	(+)-alpha-phellandrene synthase	-
TPS-c subfamily	Arabidopsis thaliana	-	NP_192187	Terpenoid cyclase	-
	Picea glauca	-	ADB55707	ent-copalyl diphosphate synthase	-
	Pisum sativum	-	AAB58822	ent-kaurene synthase A	-
TPS-d subfamily	Abies grandis	-	AAB70907	(-)-4S-limonene synthase	-
		-	AAC05728	Gamma-humulene synthase	-
	Picea abies	-	AAS47695	Longifolene synthase	-
	Picea sitchensis	-	AAP72020	Pinene synthase	-
TPS-e subfamily	Arabidopsis thaliana	-	NP_178064	Terpenoid cyclases	-
	Cucurbita maxima (winter squash)	-	T09672	ent-kaurene synthase B	-
	Chrysanthemum x morifolium	c3118*	IABW01003115	-	Cm009213
	Oryza sativa	-	Q0JA82	Kaurene synthase	-
	Solanum lycopersicum	-	AEP82778	ent-kaurene synthase	-
	Stevia rebaudiana	-	AAD34294	Kaurene synthase	-
TPS-f subfamily	Arabidopsis thaliana	-	AEE33784	Terpene synthases	-
	Clarkia breweri	-	AAC49395	S-linalool synthase	-
	Grindelia hirsutula	-	AGN70888	Geranyllinalool synthase	-
	Nicotiana attenuata	-	AIL54746	Geranyllinalool synthase	-
	Vitis vinifera	-	NP_001268004	P(E)-nerolidol/(E,E)-geranyl linalool synthase	-
TPS-g subfamily	Antirrhinum majus	-	AAO41726	Myrcene synthase Oc15	-
	Arabidopsis thaliana	-	AAO85533	Linalool synthase	-
	Chrysanthemum x morifolium	c9299*	IABW01009292	-	Cm001230
	Oryza sativa	-	Q6ZH94	S-(+)-linalool synthase	-

## Sheet: Sheet2
Table S2 Primer sequences used for isolation of cDNAs used in this study
gene name	direction	primer sequence	PCR method
TfXEG1	forward	5'-CCHACYKCYRATTTCCACAC-3'	degenerate
	reverse	5'-RTYRTARAYCATRTAATTC-3'*	degenerate
	forward	5'-AATCATTATCAAATTGCTTTCTTC-3'	3' race 1st
	forward	5'-CACTCTGTGGGAAGCGGACGACTG-3'	3' race 2nd
TfXEG2	forward	5'-TAYKCSAGTY TWTGGAACGC-3'**	degenerate
	forward	5'-CGCCAGCTTCAATGCTTTGGCATGC-3'	3' race 1st
	forward	5'-GTGTTCTTCAAATGGTAATTCTTGG-3'	3' race 2nd
TfXEG3	forward	5'-TTGGGCCAAAGCGCCCTTCGTGG-3'	3' race 1st
	forward	5'-ACGTCGTCGTCTAATACTCCGTG-3'	3' race 2nd
TfLKR	forward	5'-GCMTATAAATTYAGYTGGAAYCC-3'	degenerate
	reverse	5'-TYCCCGAAYTCCARWARMGTCGC-3'	degenerate
	forward	5'-CTATCATGTTCTTGGGCTTCCTGG-3'	3' race 1st
	forward	5'-CCAACCTTGTGAAAACCACCGAGCG-3'	3' race 2nd
TfCAB1	forward	5'-AARTACYTRGGYCCATTCTC-3'***	degenerate
	reverse	5'-CRTTCTTRAKCTCCTTCACCTTC-3'***	degenerate
	forward	5'-CCACTCTAGATGGGCCATGCTTGGAG-3'****	3' race 1st
	forward	5'-AGGTGGTCTTGACTACTTGGGAAACC-3'****	3' race 2nd
TfCAB3	forward	5'-GACTACGGTTGGGACACAGCTGGC-3'	3' race 1st
	forward	5'-CCCAGAGACCTTCGCCAAGAACCG-3'	3' race 2nd
TfANS	forward	5'-GAGTACG TAAGGACCGA AGAAGAGCTC-3'	degenerate
	reverse	5'-CAGTGGCTTGAGCACGATCTTCTCC-3'	degenerate
	forward	5'-CAAGATCCTCTCGGTCCTCTCGCTCG-3'	3' race 1st
	forward	5'-CTAGCCCTGGGCGTCGAGGCCCACAC-3'	3' race 2nd
TfCHI	forward	5'-AGGTGCGAGAGGACTGGAGATC-3'	degenerate
	reverse	5'-ACAGTTGTTTGTTCTCGATGAC-3'	degenerate
	forward	5'-TGCATTGCTCACTGGAAAGCGATCGG-3'	3' race 1st
	forward	5'-TTCGATACAGAATCATCTGAAGCAAC-3'	3' race 2nd
TfCHS1*****	forward	5'-CGAACAGCACCCCCCAGTCC-3'	degenerate
	reverse	5'-GCCGGCGACAATCTTGGCCATC-3'	degenerate
	forward	5'-CTGAAAGACGTGCCGGGCCTCATCTC-3'	3' race 1st
	forward	5'-GGACCAGGT GGAGGAGAAG CTG-3'	3' race 2nd
TfDFR	forward	5'-ATGGCACGAGCAGGACCAC-3'	degenerate
	reverse	5'-ACATGTCCTCCAATGTATACTTG-3'	degenerate
	forward	5'-CAGTTTGTGCATGTTGATGATCTCTG-3'	3' race 1st
	forward	5'-GCTCATATATTCTTGTCTGAGCATCC-3'	3' race 2nd
TfF3H	forward	5'-ATGGCACGAGCAGGACCAC-3'	degenerate
	reverse	5'-GTCTTTAGCCATCTTCCTCTTGTAC-3'	degenerate
	forward	5'-GGTCCAGCCCGTTGAGGGCGCATTCG-3'	3' race 1st
	forward	5'-ATTACTTGAGCAATGGAAGGTTCAAG-3'	3' race 2nd
TfF3'H1******	forward	5'-GGACCCCTCATGCACCTAAAGATGGG-3'	degenerate
	reverse	5'-GTAGCGTAAGCCCATATGCTTCTTCC-3'	degenerate
	forward	5'-GTAAGAACAGGCTCGTGTCCGAGACC-3'	3' race 1st
	forward	5'-CCAAGGGCTCGACCCTTCTGGTGAAC-3'	3' race 2nd
TfF3'5'H	forward	5'-ATGACAGTAGCTACTACACTTGTCG-3'	degenerate
	reverse	5'-CTATGGAAGATAACAATGTAAAGG-3'	degenerate
	forward	5'-GCCATGGCCAACATGATCGGGCAAG-3'	3' race 1st
	forward	5'-AGGACATGGTGGTGGAGCTCATGAC-3'	3' race 2nd
Tf3GT	forward	5'-WTSAAYTCSTTYGAAGAAYTRGAYCC-3'	degenerate
	reverse	5'-TCMAGMAYCGAGTTCCAWCCRCAATG-3'	degenerate
	forward	5'-CAGTGCATATCGTTCCTGGAAAGCC-3'	3' race 1st
	forward	5'-GGGCTCAGAGCTCATTACCAGACGG-3'	3' race 2nd
*Primer also used for isolation of TfXEG2 and TfXEG3 genes as a degenerate primer.
**Primer also used for isolation of TfXEG3 gene as a degenerate primer.
***Primer also used for isolation of TfCAB2 and TfCAB3 genes as degenerate primers.
****Primer also used for isolation of TfCAB2 gene as 3' race primers.
*****Primer set also used for isolation of TfCHS2 gene.
******Primer set also used for isolation of TfF3'H2 gene.

## Sheet: Sheet3
Table S3 Primer sequences used for RT-PCR analysis
gene name	gene accession	direction	primer sequence
TfGLO	AB548150	forward	5'-CTTGAAAACGGAATGTCAGC-3'
		reverse	5'-TAGTAGTTCTAAACATGGATGG-3'
TfDEF	AB359951	forward	5'-ATGGCTCGTGGTAAGATACAGATC-3'
		reverse	5'-AAATCACACAAACATACCAACC-3'
TfXEG1	AB548361	forward	5'-CACTCTGTGGGAAGCGGACGACTG-3'
		reverse	5'-TAACCTGACCCTTATAATGGACGC-3'
TfXEG2	AB548362	forward	5'-GTGTTCTTCAAATGGTAATTCTTGG-3'
		reverse	5'-AGTTGACACCCACCCAGATAACGC-3'
TfXEG3	AB548363	forward	5'-GGGTTCAACAGAAGCATATGGTC-3'
		reverse	5'-TCTCCGAAAAAGAGACATAAACC-3'
TfLKR	AB548357	forward	5'-CCCGAATAACCAACCTTGTG-3'
		reverse	5'-TTTTAAACGATGGGGCTTAAG-3'
TfCAB1	AB548358	forward	5'-AGGTGGTCTTGACTACTTGGGAAACC-3'
		reverse	5'-TCCAGGTACGAAGTTAGTTGCG-3'
TfCAB2	AB548359	forward	5'-AGGTGGTCTTGACTACTTGGGAAACC-3'
		reverse	5'-TATATTTCGAAATAATTCACAG-3'
TfCAB3	AB548360	forward	5'-GCCCTCGGGTGCGTCTTCCCCG-3'
		reverse	5'-GAAAGATAACATTTTATATCTCC-3'
TfANS	AB548583	forward	5'-CGCCCTCACGTTCATCCTCCAC-3'
		reverse	5'-CTCCACCCATCACTCAACACTC-3'
TfCHI	AB548584	forward	5'-TTCCTCGAAGTGTTCAAGAACG-3'
		reverse	5'-TACAAATCCACGATCATTGACC-3'
TfCHS1	AB548585	forward	5'-GGACCAGGTGGAGGAGAAGCTG-3'
		reverse	5'-ACAAACATGCAACATAAATTAATC-3'
TfCHS2	AB548586	forward	5'-GGACCAGGTGGAGGAGAAGCTG-3'
		reverse	5'-CAACACCATAAATAGTAATTAAG-3'
TfDFR	AB548587	forward	5'-TTGCTCCTCTCATGACGCAACC-3'
		reverse	5'-GTATATTTCTTCAAATATATGCG-3'
TfF3H	AB548588	forward	5'-TTACTTGAGCAATGGAAGGTTC-3'
		reverse	5'-TAATATGGCCACTAGGTAACTC-3'
TfF3'H1	AB057672	forward	5'-GCGGGTCGTAGGATCTGCGCC-3'
		reverse	5'-CAGCAGTACAAACTAGATTTATC-3'
TfF3'H2	AB548589	forward	5'-GTCAAGGGGAACGATTTCGAAG-3'
		reverse	5'-CAGCAGTACAAACTAGATTTATC-3'
TfF3'5'H	AB548590	forward	5'-GAGAATGTTGGAGCAGCATGCG-3'
		reverse	5'-GAGATAATTTATTTGATAGATTGG-3'
Tf3GT	AB548591	forward	5'-TCGAATGGTGCAAGATGTTTGG-3'
		reverse	5'-GAAGACGTAGACATTTGACTCG-3'
TfACT3	AB330989	forward	5'-AAATACAGTGTTTGGATCGGAGGTTC-3'
		reverse	5'-GAATAGCACACAGAGAATAGCAAACC-3'
transgene*		reverse	5'-TTGAACGATCGGGGAAATTC-3'
*This primer was used with a forward primer of TfGLO or TfDEF.

## Sheet: Sheet4
Table S4 Primer sequences used for plasmid constructions and in vitro translations
primer name	direction	primer sequence
Torenia GLO EcoIF	forward	5'-AAAGAATTCATGGGTCGGGGCAAGATTG-3'
Torenia GLO His XhoR	reverse	5'-AACTCGAGGAAACGTTCCTGAAGATTC-3'
Torenia GLO 1F	forward	5'-ATGGGTCGGGGCAAGATTGAGATC-3'
GLO TnT F	forward	5'-GGATCCTAATACGACTCACTATAGGGAGCCACCATGATGGGTCGGGGCAAGATTGAGATC-3'
GLO Flag R	reverse	5'-CTATTTGTCGTCGTCGTCTTTATAGTCGAAACGTTCCTGAAGATTC-3'
Torenia GLO over R	reverse	5'-TCAGAAACGTTCCTGAAGATTCGG-3'
Torenia GLO SRDX R	reverse	5'-GAAACGTTCCTGAAGATTCGGTTG-3'
Torenia DEF EcoIF	forward	5'-AAAGAATTCATGGCTCGTGGTAAGATACAG-3'
Torenia DEF His XhoR	reverse	5'-AACTCGAGCTCCAGCAAAGCAAATGTG-3'
Torenia DEF 1F	forward	5'-ATGGCTCGTGGTAAGATACAGATC-3'
DEF TnT F	forward	5'-GGATCCTAATACGACTCACTATAGGGAGCCACCATGATGGCTCGTGGTAAGATACAGATC-3'
DEF Flag R	reverse	5'-CTATTTGTCGTCGTCGTCTTTATAGTCCTCCAGCAAAGCAAATGTG-3'
Torenia DEF over R	reverse	5'-CTACTCCAGCAAAGCAAATGTGG-3'
Torenia DEF SRDX R	reverse	5'-CTCCAGCAAAGCAAATGTGGTAAG-3'
M13 new R	reverse	5'-ATTACGCCAGCTGGCGAAAG-3'

## Sheet: Sheet5
Table S5 Coincidence with transgene expressions and transgenic phenotypes
Sepals of 35S::TfGLO plants			Petals of 35S::TfGLO-SRDX plants			Petals of 35S::TfDEF-SRDX plants
plant number	transgene expression	phenotype	plant number	transgene expression	phenotype	plant number	transgene expression	phenotype
1	+	+	1	+	+	1	+	+
2	+	-	3	+	+	2	+	-
3	+	+	4	+	-	3	+	+
4	+	-	5	+	+	4	+	+
5	+	+	6	+	+	5	+	+
6	+	+	7	+	+	6	+	+
7	+	+	8	+	+	7	not detected
9	not detected		10	not detected		8	+	+
10	not detected		11	+	+	9	+	+
12	+	+	12	not detected		10	+	+
13	+	+	13	+	+	11	+	-
14	+	+	14	+	+	13	+	+
15	+	+	17	+	+	14	+	-
total (+)	11	9	18	+	+	15	+	-
			19	+	+	16	+	+
			20	+	-	17	+	+
			22	+	-	18	not detected
			23	+	-	19	+	-
			total (+)	16	12	20	+	+
						21	not detected
						22	+	+
						24	+	+
						total (+)	19	13
