# Supplementary material for: Generation of expressed sequence tags for discovery of genes responsible for floral traits of Chrysanthemum morifolium by next-generation sequencing technology
Source: BMC Genomics. 2017 Sep 4;18:683. doi: 10.1186/s12864-017-4061-3 (PMC5584320; doi:10.1186/s12864-017-4061-3)
Supplement: Supplementary file 6 — Sequences of an adaptor. (XLSX 8 kb) [file 12864_2017_4061_MOESM6_ESM.xlsx]

## Sheet: Sheet1
Table S4. AGI codes for searching the homologous contigs in chrysanthemum
Metabolic pathway	Name of protein	AGI code
Carotenoid biosynthesis pathway	Phytoene synthase (PSY)*	AT5G17230
	15-cis-phytoene desaturase (PDS)*	AT4G14210
	15-cis-zeta-carotene isomerase (Z-ISO)*	AT1G10830
	ζ-carotene desaturase (ZDS)*	AT3G04870
	Prolycopene isomerase (CRTISO)*	AT1G06820
	Lycopene ε-cyclase (LCYE)*	AT5G57030
	Lycopene β-cyclase (LCYB)*	AT3G10230
	β-ring hydroxylase (CHYB/CYP97A)*	AT1G31800
	ε-ring hydroxylase (CHYE/CYP97C)*	AT3G53130
	β-ring hydroxylase (CHYB)*	AT4G25700
	Violaxanthin de-epoxidase (VDE)*	AT1G08550
	Zeaxanthin epoxidase (ZEP)*	AT5G67030
	Neoxanthin synthase (NSY)*	AT1G67080
Volatile terpenoids biosynthetic pathway	1-Deoxy-D-xylulose-5-phosphate synthase (DXS)*	AT4G15560
		AT3G21500
		AT5G11380
	1-Deoxy-D-xylulose-5-phosphate reductoisomerase (DXR)*	AT5G62790
	2-C-Methyl-D-erythritol 4-phosphate cytidylyltransferase (ISPD)*	AT2G02500
	4-(Cytidine 5'-diphospho)-2-C-methyl-D-erythritol kinase (ISPE)*	AT2G26930
	2-C-Methyl-D-erythritol 2,4-cyclodiphosphate synthase (ISPF)*	AT1G63970
	4-Hydroxy-3-methylbut-2-enyl diphosphate synthase (ISPG)*	AT5G60600
	4-Hydroxy-3-methylbut-2-enyl diphosphate reductase (ISPH)*	AT4G34350
	Isopentenyl-diphosphate Delta-isomerase (IPPI)*	AT5G16440
		AT3G02780
	Acetyl-CoA acetyltransferase (AAT)*	AT5G47720
		AT5G48230
	Hydroxymethylglutaryl-CoA synthase (HMGS) *	AT4G11820
	3-Hydroxy-3-methylglutaryl-CoA reductase (HMGR)*	AT1G76490
		AT2G17370
	Mevalonate kinase (MVK)*	AT5G27450
	Phosphomevalonate kinase (PMK)*	AT1G31910
	Diphosphomevalonate decarboxylase (DPM-DC)*	AT3G54250
		At2g38700
	Geranyl pyrophosphate synthase (GPPS) *	AT2G34630
	Terpene synthase (TPS)**	At4g15870
		At4g16730
		At4g16740
		At1g61120
		At2g23230
		At1g70080
		At4g20200
		At4g20210
		At4g20230
		At2G24210
		At5G44630
		At4G13280
		At4G13300
		At1G61680
		At3g29190
		At3g29110
		At3g14490
		At3G14520
		At3g14540
		At5g48110
		At5G23960
		At1g33750
		At3g25830
		At3g25810
		AT3G29410
		At1g66020
		At3g25820
		At1g48800
		At1g31950
		At3g32030
		AT4G02780
		AT1G79460
*These codes were confirmed in UniProt (http://www.uniprot.org/uniprot/ ).
**These codes were reffered to Chen et al. (2011).
